# Supplementary material for: n-Butyldichlorido{4-cyclo­hexyl-1-[1-(pyridin-2-yl-κN)ethyl­idene]thio­semi­carb­azi­dato-κ2 N 1,S}tin(IV)
Source: Acta Crystallogr Sect E Struct Rep Online. 2012 Jun 16;68(Pt 7):m909–10. doi: 10.1107/S1600536812025937 (PMC3393180; doi:10.1107/S1600536812025937)
Supplement: Supplementary file 1 [file e-68-0m909-sup1.cif]

##############################################################################
#                                                                            #
# This CIF contains the data in a paper accepted for publication in          #
# Acta Crystallographica Section E. It conforms to the requirements of       #
# Notes for Authors for Acta Crystallographica Section E, and has been       #
# peer reviewed under the auspices of the IUCr Commission on Journals.       #
#                                                                            #
# Full details of the Crystallographic Information File format               #
# are given in the paper "The Crystallographic Information File (CIF):       #
# a New Standard Archive File for Crystallography" by S. R. Hall, F. H.      #
# Allen and I. D. Brown [Acta Cryst. (1991), A47, 655-685].                  #
#                                                                            #
# The current version of the core CIF dictionary is obtainable from          #
# ftp://ftp.iucr.org/pub/cif_core.dic.                                       #
#                                                                            #
# Software is freely available for graphical display of the structure(s)     #
# in this CIF. For information consult the CIF software page                 #
# http://www.iucr.org/resources/cif/software.                                #
#                                                                            #
# This file may be used for bona fide research purposes within the           #
# scientific community so long as proper attribution is given to the journal # 
# article from which it was obtained.                                        #
#                                                                            #
##############################################################################
data_global
_audit_creation_method     SHELXL-97
_journal_date_recd_electronic     2012-06-05
_journal_date_accepted     2012-06-07
_journal_name_full     'Acta Crystallographica, Section E'
_journal_year     2012
_journal_volume     68
_journal_issue      7
_journal_page_first     em909
_journal_page_last     em910
_journal_paper_category     QM
_journal_paper_doi     10.1107/S1600536812025937
_journal_coeditor_code     QM2072
_publ_contact_author
;
     Prof. Edward R.T. Tiekink
     Department of Chemistry
     University of Malaya
     50603 Kuala Lumpur
     Malaysia
;
_publ_contact_author_email     Edward.Tiekink@gmail.com
_publ_contact_author_fax     '03 7967 4193'
_publ_contact_author_phone     '03 7967 6778'
_publ_section_title
;\
<i>n</i>-Butyldichlorido{4-cyclohexyl-1-[1-(pyridin-2-yl-\
\k<i>N</i>)ethylidene]thiosemicarbazidato-\k^2^<i>N</i>^1^,<i>S</i>}tin(IV)
;
loop_
    _publ_author_name
    _publ_author_footnote
    _publ_author_address
    'Affan, Md. Abu' .
;
Faculty of Resource Science and Technology
Universiti Malaysia Sarawak
94300 Kota Samaharan
Sawarak
Malaysia
;
    'Salam, Md. Abdus' .
;
Faculty of Resource Science and Technology
Universiti Malaysia Sarawak
94300 Kota Samaharan
Sawarak
Malaysia
;
    'Mohd Razip Asaruddin' .
;
Faculty of Resource Science and Technology
Universiti Malaysia Sarawak
94300 Kota Samaharan
Sawarak
Malaysia
;
    'Ng, Seik Weng' .
;
     Department of Chemistry
     University of Malaya
     50603 Kuala Lumpur
     Malaysia
     Chemistry Department
     Faculty of Science
     King Abdulaziz University
     PO Box 80203 Jeddah
     Saudi Arabia
;
    'Tiekink, Edward R. T.' .
;
     Department of Chemistry
     University of Malaya
     50603 Kuala Lumpur
     Malaysia
;
_publ_section_synopsis     .
data_I
_audit_creation_method     SHELXL-97
_chemical_name_systematic
;
<i>n</i>-Butyldichlorido{4-cyclohexyl-1-[1-(pyridin-2-yl-
\k<i>N</i>)ethylidene]thiosemicarbazidato-\k^2^<i>N</i>^1^,<i>S</i>}tin(IV)
;
_chemical_name_common     ?
_chemical_formula_moiety     'C18 H28 Cl2 N4 S Sn'
_chemical_formula_sum     'C18 H28 Cl2 N4 S Sn'
_chemical_formula_iupac     '[Sn (C4 H9) (C14 H19 N4 S) Cl2]'
_chemical_formula_weight     522.09
_chemical_melting_point     ?
_symmetry_cell_setting     monoclinic
_symmetry_space_group_name_H-M     'P 21/n'
_symmetry_space_group_name_Hall     '-P 2yn'
loop_
    _symmetry_equiv_pos_as_xyz
    'x, y, z'
    '-x+1/2, y+1/2, -z+1/2'
    '-x, -y, -z'
    'x-1/2, -y-1/2, z-1/2'
_cell_length_a     12.1229(3)
_cell_length_b     15.4518(4)
_cell_length_c     23.6868(6)
_cell_angle_alpha     90.00
_cell_angle_beta     103.894(3)
_cell_angle_gamma     90.00
_cell_volume     4307.21(19)
_cell_formula_units_Z     8
_cell_measurement_reflns_used     10393
_cell_measurement_theta_min     2.2035
_cell_measurement_theta_max     27.5022
_cell_measurement_temperature     100(2)
_exptl_crystal_description     block
_exptl_crystal_colour     'dark-yellow'
_exptl_crystal_size_max     0.25
_exptl_crystal_size_mid     0.25
_exptl_crystal_size_min     0.25
_exptl_crystal_density_diffrn     1.610
_exptl_crystal_density_meas     ?
_exptl_crystal_density_method     'not measured'
_exptl_crystal_F_000     2112
_exptl_absorpt_coefficient_mu     1.542
_exptl_absorpt_correction_type     multi-scan
_exptl_absorpt_process_details     '(CrysAlis PRO; Agilent, 2012)'
_exptl_absorpt_correction_T_min     0.79352
_exptl_absorpt_correction_T_max     1.00000
_diffrn_ambient_temperature     100(2)
_diffrn_radiation_type     MoK\a
_diffrn_radiation_wavelength     0.71073
_diffrn_radiation_source     'SuperNova (Mo) X-ray Source'
_diffrn_radiation_monochromator     Mirror
_diffrn_measurement_device_type
                     'Agilent SuperNova Dual diffractometer with Atlas detector'
_diffrn_measurement_method     '\w scan'
_diffrn_detector_area_resol_mean     10.4041
_diffrn_reflns_number     18205
_diffrn_reflns_av_R_equivalents     0.0240
_diffrn_reflns_av_sigmaI/netI     0.0414
_diffrn_reflns_theta_min     2.21
_diffrn_reflns_theta_max     27.56
_diffrn_reflns_theta_full     27.56
_diffrn_measured_fraction_theta_max     0.989
_diffrn_measured_fraction_theta_full     0.989
_diffrn_reflns_limit_h_min     -15
_diffrn_reflns_limit_h_max     11
_diffrn_reflns_limit_k_min     -14
_diffrn_reflns_limit_k_max     19
_diffrn_reflns_limit_l_min     -21
_diffrn_reflns_limit_l_max     30
_diffrn_standards_number     0
_diffrn_standards_interval_count     0
_diffrn_standards_interval_time     0
_diffrn_standards_decay_%     0
_reflns_number_total     9861
_reflns_number_gt     8503
_reflns_threshold_expression     I>2\s(I)
_refine_ls_structure_factor_coef     Fsqd
_refine_ls_matrix_type     full
_refine_ls_R_factor_all     0.0440
_refine_ls_R_factor_gt     0.0347
_refine_ls_wR_factor_gt     0.0792
_refine_ls_wR_factor_ref     0.0851
_refine_ls_goodness_of_fit_ref     1.043
_refine_ls_restrained_S_all     1.043
_refine_ls_number_reflns     9860
_refine_ls_number_parameters     471
_refine_ls_number_restraints     0
_refine_ls_hydrogen_treatment     constr
_refine_ls_weighting_scheme     calc
_refine_ls_weighting_details
         'calc w=1/[\s^2^(Fo^2^)+(0.0351P)^2^+4.9209P] where P=(Fo^2^+2Fc^2^)/3'
_atom_sites_solution_hydrogens     geom
_atom_sites_solution_primary     direct
_atom_sites_solution_secondary     difmap
_refine_ls_shift/su_max     0.001
_refine_ls_shift/su_mean     0.001
_refine_diff_density_max     1.644
_refine_diff_density_min     -1.112
_refine_ls_extinction_method     none
_refine_ls_extinction_coef     ?
loop_
    _atom_type_symbol
    _atom_type_description
    _atom_type_scat_dispersion_real
    _atom_type_scat_dispersion_imag
    _atom_type_scat_source
    'C' 'C' 0.0033 0.0016
                         'International Tables Vol C Tables 4.2.6.8 and 6.1.1.4'
    'H' 'H' 0.0000 0.0000
                         'International Tables Vol C Tables 4.2.6.8 and 6.1.1.4'
    'N' 'N' 0.0061 0.0033
                         'International Tables Vol C Tables 4.2.6.8 and 6.1.1.4'
    'S' 'S' 0.1246 0.1234
                         'International Tables Vol C Tables 4.2.6.8 and 6.1.1.4'
    'Cl' 'Cl' 0.1484 0.1585
                         'International Tables Vol C Tables 4.2.6.8 and 6.1.1.4'
    'Sn' 'Sn' -0.6537 1.4246
                         'International Tables Vol C Tables 4.2.6.8 and 6.1.1.4'
_computing_data_collection     'CrysAlis PRO (Agilent, 2012)'
_computing_cell_refinement     'CrysAlis PRO (Agilent, 2012)'
_computing_data_reduction     'CrysAlis PRO (Agilent, 2012)'
_computing_structure_solution     'SHELXS97 (Sheldrick, 2008)'
_computing_structure_refinement     'SHELXL97 (Sheldrick, 2008)'
_computing_molecular_graphics
;
ORTEP-3 (Farrugia, 1997), <i>QMol</i> (Gans & Shalloway, 2001)
and DIAMOND (Brandenburg, 2006)
;
_computing_publication_material     'publCIF (Westrip, 2010)'
loop_
    _atom_site_type_symbol
    _atom_site_label
    _atom_site_fract_x
    _atom_site_fract_y
    _atom_site_fract_z
    _atom_site_U_iso_or_equiv
    _atom_site_adp_type
    _atom_site_calc_flag
    _atom_site_refinement_flags
    _atom_site_occupancy
    _atom_site_symmetry_multiplicity
    _atom_site_disorder_assembly
    _atom_site_disorder_group
    Sn Sn1 0.671827(17) 0.387870(13) 0.373102(9) 0.01486(6) Uani d . 1 1 . .
    Sn Sn2 0.329033(17) 0.631862(13) 0.111105(9) 0.01785(6) Uani d . 1 1 . .
    Cl Cl1 0.79254(6) 0.48374(5) 0.32677(3) 0.02156(16) Uani d . 1 1 . .
    Cl Cl2 0.56865(7) 0.31624(6) 0.43974(4) 0.03090(19) Uani d . 1 1 . .
    Cl Cl3 0.23119(6) 0.53083(5) 0.16539(3) 0.02212(16) Uani d . 1 1 . .
    Cl Cl4 0.40300(7) 0.71030(5) 0.03486(4) 0.02837(19) Uani d . 1 1 . .
    S S1 0.49840(7) 0.42958(5) 0.29902(3) 0.02126(17) Uani d . 1 1 . .
    S S2 0.51623(7) 0.61085(5) 0.18026(4) 0.02298(17) Uani d . 1 1 . .
    N N1 0.8063(2) 0.41305(16) 0.45630(11) 0.0172(5) Uani d . 1 1 . .
    N N2 0.6262(2) 0.50862(16) 0.41198(11) 0.0168(5) Uani d . 1 1 . .
    N N3 0.5324(2) 0.55449(16) 0.38600(11) 0.0193(5) Uani d . 1 1 . .
    N N4 0.3817(2) 0.57067(17) 0.30944(12) 0.0203(6) Uani d . 1 1 . .
    H H4 0.3393 0.5528 0.2759 0.024 Uiso calc R 1 1 . .
    N N5 0.1915(2) 0.59176(17) 0.03328(11) 0.0197(6) Uani d . 1 1 . .
    N N6 0.3911(2) 0.51522(16) 0.07398(11) 0.0187(5) Uani d . 1 1 . .
    N N7 0.4932(2) 0.47828(17) 0.09891(11) 0.0199(6) Uani d . 1 1 . .
    N N8 0.6517(2) 0.48053(17) 0.17334(12) 0.0210(6) Uani d . 1 1 . .
    H H8 0.6922 0.5051 0.2051 0.025 Uiso calc R 1 1 . .
    C C1 0.7438(3) 0.27114(19) 0.34395(13) 0.0203(7) Uani d . 1 1 . .
    H H1A 0.7346 0.2748 0.3013 0.024 Uiso calc R 1 1 . .
    H H1B 0.8263 0.2696 0.3622 0.024 Uiso calc R 1 1 . .
    C C2 0.6913(4) 0.1875(3) 0.35779(19) 0.0419(10) Uani d . 1 1 . .
    H H2A 0.6899 0.1882 0.3994 0.050 Uiso calc R 1 1 . .
    H H2B 0.7410 0.1391 0.3521 0.050 Uiso calc R 1 1 . .
    C C3 0.5712(4) 0.1691(3) 0.3220(2) 0.0464(10) Uani d . 1 1 . .
    H H3A 0.5385 0.1208 0.3401 0.056 Uiso calc R 1 1 . .
    H H3B 0.5233 0.2209 0.3224 0.056 Uiso calc R 1 1 . .
    C C4 0.5687(4) 0.1462(3) 0.2607(2) 0.0563(13) Uani d . 1 1 . .
    H H4A 0.4902 0.1346 0.2395 0.084 Uiso calc R 1 1 . .
    H H4B 0.6152 0.0945 0.2600 0.084 Uiso calc R 1 1 . .
    H H4C 0.5991 0.1944 0.2422 0.084 Uiso calc R 1 1 . .
    C C5 0.8962(3) 0.3615(2) 0.47722(15) 0.0233(7) Uani d . 1 1 . .
    H H5 0.9074 0.3121 0.4554 0.028 Uiso calc R 1 1 . .
    C C6 0.9726(3) 0.3781(2) 0.52955(15) 0.0281(8) Uani d . 1 1 . .
    H H6 1.0352 0.3405 0.5436 0.034 Uiso calc R 1 1 . .
    C C7 0.9569(3) 0.4498(3) 0.56083(15) 0.0299(8) Uani d . 1 1 . .
    H H7 1.0086 0.4624 0.5969 0.036 Uiso calc R 1 1 . .
    C C8 0.8641(3) 0.5040(2) 0.53929(14) 0.0259(7) Uani d . 1 1 . .
    H H8A 0.8521 0.5540 0.5604 0.031 Uiso calc R 1 1 . .
    C C9 0.7897(2) 0.4837(2) 0.48645(13) 0.0195(6) Uani d . 1 1 . .
    C C10 0.6895(3) 0.5371(2) 0.46050(14) 0.0204(6) Uani d . 1 1 . .
    C C11 0.6633(3) 0.6176(2) 0.48942(17) 0.0341(9) Uani d . 1 1 . .
    H H11A 0.6054 0.6510 0.4621 0.051 Uiso calc R 1 1 . .
    H H11B 0.7325 0.6524 0.5017 0.051 Uiso calc R 1 1 . .
    H H11C 0.6348 0.6024 0.5235 0.051 Uiso calc R 1 1 . .
    C C12 0.4730(3) 0.5236(2) 0.33567(14) 0.0194(6) Uani d . 1 1 . .
    C C13 0.3504(3) 0.65124(19) 0.33522(13) 0.0184(6) Uani d . 1 1 . .
    H H13 0.4217 0.6840 0.3525 0.022 Uiso calc R 1 1 . .
    C C14 0.2903(3) 0.6323(2) 0.38348(15) 0.0235(7) Uani d . 1 1 . .
    H H14A 0.3404 0.5971 0.4141 0.028 Uiso calc R 1 1 . .
    H H14B 0.2201 0.5989 0.3676 0.028 Uiso calc R 1 1 . .
    C C15 0.2607(3) 0.7172(2) 0.40959(16) 0.0299(8) Uani d . 1 1 . .
    H H15A 0.2189 0.7045 0.4398 0.036 Uiso calc R 1 1 . .
    H H15B 0.3315 0.7481 0.4284 0.036 Uiso calc R 1 1 . .
    C C16 0.1885(3) 0.7743(2) 0.36318(18) 0.0366(9) Uani d . 1 1 . .
    H H16A 0.1747 0.8302 0.3807 0.044 Uiso calc R 1 1 . .
    H H16B 0.1140 0.7461 0.3477 0.044 Uiso calc R 1 1 . .
    C C17 0.2450(4) 0.7909(2) 0.31372(17) 0.0398(10) Uani d . 1 1 . .
    H H17A 0.3141 0.8262 0.3281 0.048 Uiso calc R 1 1 . .
    H H17B 0.1925 0.8242 0.2829 0.048 Uiso calc R 1 1 . .
    C C18 0.2775(3) 0.7063(2) 0.28791(15) 0.0305(8) Uani d . 1 1 . .
    H H18A 0.2078 0.6740 0.2690 0.037 Uiso calc R 1 1 . .
    H H18B 0.3197 0.7195 0.2580 0.037 Uiso calc R 1 1 . .
    C C19 0.2561(3) 0.75131(18) 0.13533(13) 0.0159(6) Uani d . 1 1 . .
    H H19A 0.2061 0.7781 0.1005 0.019 Uiso calc R 1 1 . .
    H H19B 0.2100 0.7386 0.1636 0.019 Uiso calc R 1 1 . .
    C C20 0.3533(3) 0.8137(2) 0.16256(16) 0.0300(8) Uani d . 1 1 . .
    H H20A 0.4028 0.7866 0.1974 0.036 Uiso calc R 1 1 . .
    H H20B 0.3999 0.8253 0.1343 0.036 Uiso calc R 1 1 . .
    C C21 0.3060(3) 0.8991(2) 0.17965(16) 0.0300(8) Uani d . 1 1 . .
    H H21A 0.2638 0.9291 0.1441 0.036 Uiso calc R 1 1 . .
    H H21B 0.2519 0.8866 0.2040 0.036 Uiso calc R 1 1 . .
    C C22 0.3993(3) 0.9581(2) 0.21298(17) 0.0344(8) Uani d . 1 1 . .
    H H22A 0.3655 1.0118 0.2232 0.052 Uiso calc R 1 1 . .
    H H22B 0.4520 0.9717 0.1887 0.052 Uiso calc R 1 1 . .
    H H22C 0.4405 0.9290 0.2486 0.052 Uiso calc R 1 1 . .
    C C23 0.0914(3) 0.6321(2) 0.01451(15) 0.0251(7) Uani d . 1 1 . .
    H H23 0.0738 0.6799 0.0360 0.030 Uiso calc R 1 1 . .
    C C24 0.0132(3) 0.6060(2) -0.03525(16) 0.0277(8) Uani d . 1 1 . .
    H H24 -0.0574 0.6352 -0.0476 0.033 Uiso calc R 1 1 . .
    C C25 0.0392(3) 0.5370(2) -0.06677(15) 0.0271(7) Uani d . 1 1 . .
    H H25 -0.0130 0.5185 -0.1013 0.032 Uiso calc R 1 1 . .
    C C26 0.1429(3) 0.4948(2) -0.04721(14) 0.0251(7) Uani d . 1 1 . .
    H H26 0.1618 0.4469 -0.0681 0.030 Uiso calc R 1 1 . .
    C C27 0.2181(3) 0.5233(2) 0.00294(14) 0.0206(7) Uani d . 1 1 . .
    C C28 0.3287(3) 0.4809(2) 0.02717(14) 0.0199(6) Uani d . 1 1 . .
    C C29 0.3627(3) 0.4028(2) -0.00154(15) 0.0276(8) Uani d . 1 1 . .
    H H29A 0.4358 0.3813 0.0215 0.041 Uiso calc R 1 1 . .
    H H29B 0.3701 0.4182 -0.0406 0.041 Uiso calc R 1 1 . .
    H H29C 0.3048 0.3578 -0.0044 0.041 Uiso calc R 1 1 . .
    C C30 0.5512(3) 0.51657(19) 0.14719(14) 0.0190(6) Uani d . 1 1 . .
    C C31 0.6976(3) 0.4020(2) 0.15170(14) 0.0201(6) Uani d . 1 1 . .
    H H31 0.6894 0.4084 0.1089 0.024 Uiso calc R 1 1 . .
    C C32 0.6353(3) 0.3209(2) 0.16215(16) 0.0270(7) Uani d . 1 1 . .
    H H32A 0.5549 0.3247 0.1402 0.032 Uiso calc R 1 1 . .
    H H32B 0.6367 0.3165 0.2040 0.032 Uiso calc R 1 1 . .
    C C33 0.6892(3) 0.2400(2) 0.14331(16) 0.0293(8) Uani d . 1 1 . .
    H H33A 0.6822 0.2421 0.1008 0.035 Uiso calc R 1 1 . .
    H H33B 0.6481 0.1881 0.1518 0.035 Uiso calc R 1 1 . .
    C C34 0.8146(3) 0.2328(2) 0.17482(15) 0.0270(7) Uani d . 1 1 . .
    H H34A 0.8220 0.2263 0.2172 0.032 Uiso calc R 1 1 . .
    H H34B 0.8485 0.1811 0.1609 0.032 Uiso calc R 1 1 . .
    C C35 0.8768(3) 0.3138(2) 0.16309(15) 0.0267(7) Uani d . 1 1 . .
    H H35A 0.8746 0.3170 0.1211 0.032 Uiso calc R 1 1 . .
    H H35B 0.9575 0.3101 0.1847 0.032 Uiso calc R 1 1 . .
    C C36 0.8240(3) 0.3964(2) 0.18138(14) 0.0210(7) Uani d . 1 1 . .
    H H36A 0.8340 0.3966 0.2241 0.025 Uiso calc R 1 1 . .
    H H36B 0.8637 0.4477 0.1708 0.025 Uiso calc R 1 1 . .
loop_
    _atom_site_aniso_label
    _atom_site_aniso_U_11
    _atom_site_aniso_U_22
    _atom_site_aniso_U_33
    _atom_site_aniso_U_12
    _atom_site_aniso_U_13
    _atom_site_aniso_U_23
    Sn1 0.01286(11) 0.01495(11) 0.01646(11) 0.00097(8) 0.00287(8) -0.00118(7)
    Sn2 0.01488(11) 0.01646(11) 0.02229(12) 0.00343(8) 0.00465(9) 0.00327(8)
    Cl1 0.0192(4) 0.0265(4) 0.0189(4) -0.0054(3) 0.0042(3) -0.0003(3)
    Cl2 0.0308(4) 0.0354(5) 0.0290(4) -0.0129(4) 0.0121(4) 0.0003(4)
    Cl3 0.0215(4) 0.0236(4) 0.0203(4) -0.0032(3) 0.0031(3) 0.0034(3)
    Cl4 0.0283(4) 0.0253(4) 0.0356(5) 0.0044(3) 0.0158(4) 0.0093(3)
    S1 0.0168(4) 0.0223(4) 0.0214(4) 0.0031(3) -0.0019(3) -0.0079(3)
    S2 0.0177(4) 0.0191(4) 0.0297(4) 0.0030(3) 0.0008(3) -0.0036(3)
    N1 0.0133(12) 0.0217(13) 0.0157(13) -0.0007(11) 0.0015(10) 0.0028(10)
    N2 0.0129(12) 0.0185(12) 0.0189(13) 0.0000(10) 0.0038(10) -0.0034(10)
    N3 0.0151(12) 0.0196(13) 0.0217(14) 0.0039(11) 0.0013(11) -0.0052(11)
    N4 0.0175(13) 0.0227(13) 0.0194(13) 0.0030(11) 0.0017(11) -0.0040(11)
    N5 0.0158(13) 0.0216(13) 0.0223(14) 0.0049(11) 0.0056(11) 0.0064(11)
    N6 0.0135(12) 0.0210(13) 0.0210(14) 0.0042(11) 0.0028(10) 0.0051(11)
    N7 0.0141(12) 0.0227(13) 0.0213(14) 0.0057(11) 0.0011(11) 0.0019(11)
    N8 0.0155(13) 0.0215(13) 0.0238(14) 0.0017(11) 0.0003(11) -0.0031(11)
    C1 0.0259(16) 0.0191(15) 0.0136(14) 0.0113(13) 0.0002(12) -0.0029(12)
    C2 0.049(2) 0.033(2) 0.042(2) 0.0048(19) 0.008(2) 0.0017(18)
    C3 0.049(3) 0.040(2) 0.050(3) 0.004(2) 0.012(2) 0.000(2)
    C4 0.066(3) 0.053(3) 0.050(3) -0.018(3) 0.014(2) 0.000(2)
    C5 0.0166(15) 0.0300(17) 0.0231(17) 0.0027(14) 0.0044(13) 0.0078(14)
    C6 0.0181(16) 0.042(2) 0.0219(17) 0.0015(15) 0.0001(14) 0.0104(15)
    C7 0.0177(16) 0.052(2) 0.0171(16) -0.0074(16) -0.0012(13) 0.0048(16)
    C8 0.0215(16) 0.0353(19) 0.0213(17) -0.0068(15) 0.0060(14) -0.0023(14)
    C9 0.0131(14) 0.0276(16) 0.0182(15) -0.0052(13) 0.0042(12) -0.0012(13)
    C10 0.0168(15) 0.0246(16) 0.0199(16) -0.0013(13) 0.0046(13) -0.0057(13)
    C11 0.0293(19) 0.0327(19) 0.036(2) 0.0007(16) 0.0001(16) -0.0191(16)
    C12 0.0167(15) 0.0209(15) 0.0214(16) 0.0000(13) 0.0059(13) -0.0010(12)
    C13 0.0176(15) 0.0175(14) 0.0206(16) 0.0033(12) 0.0058(13) -0.0018(12)
    C14 0.0244(17) 0.0220(16) 0.0251(17) -0.0034(14) 0.0081(14) -0.0025(13)
    C15 0.0311(19) 0.0296(18) 0.032(2) -0.0049(16) 0.0132(16) -0.0087(15)
    C16 0.0300(19) 0.032(2) 0.048(2) 0.0100(16) 0.0083(18) -0.0124(17)
    C17 0.055(3) 0.0286(19) 0.033(2) 0.0195(19) 0.0063(19) 0.0075(16)
    C18 0.037(2) 0.0295(18) 0.0239(18) 0.0106(16) 0.0052(15) 0.0042(14)
    C19 0.0216(15) 0.0121(13) 0.0146(14) 0.0057(12) 0.0055(12) 0.0038(11)
    C20 0.0323(19) 0.0256(17) 0.034(2) 0.0057(15) 0.0128(16) 0.0048(15)
    C21 0.0302(19) 0.0277(18) 0.034(2) 0.0049(15) 0.0106(16) 0.0036(15)
    C22 0.0277(19) 0.0325(19) 0.042(2) 0.0031(16) 0.0075(17) 0.0015(17)
    C23 0.0194(16) 0.0274(17) 0.0283(18) 0.0043(14) 0.0053(14) 0.0093(14)
    C24 0.0179(16) 0.0328(19) 0.0320(19) 0.0043(15) 0.0053(14) 0.0143(15)
    C25 0.0194(16) 0.038(2) 0.0210(17) -0.0028(15) -0.0005(13) 0.0090(15)
    C26 0.0199(16) 0.0331(18) 0.0217(17) 0.0007(14) 0.0035(13) 0.0039(14)
    C27 0.0168(15) 0.0258(16) 0.0189(16) 0.0028(13) 0.0036(12) 0.0073(13)
    C28 0.0165(15) 0.0238(16) 0.0194(16) 0.0019(13) 0.0046(12) 0.0034(13)
    C29 0.0232(17) 0.0313(18) 0.0267(18) 0.0069(15) 0.0027(14) -0.0046(14)
    C30 0.0157(15) 0.0176(15) 0.0236(16) 0.0006(12) 0.0045(13) 0.0027(12)
    C31 0.0146(15) 0.0217(15) 0.0230(16) 0.0027(13) 0.0026(13) -0.0002(13)
    C32 0.0184(16) 0.0232(16) 0.038(2) -0.0010(14) 0.0040(15) 0.0029(15)
    C33 0.0301(18) 0.0205(16) 0.033(2) -0.0003(15) -0.0002(16) -0.0050(14)
    C34 0.0296(18) 0.0220(16) 0.0281(18) 0.0083(15) 0.0044(15) -0.0025(14)
    C35 0.0199(16) 0.0303(18) 0.0283(18) 0.0063(14) 0.0027(14) -0.0053(14)
    C36 0.0171(15) 0.0213(15) 0.0233(16) 0.0006(13) 0.0022(13) -0.0035(13)
loop_
    _geom_bond_atom_site_label_1
    _geom_bond_atom_site_label_2
    _geom_bond_site_symmetry_2
    _geom_bond_distance
    _geom_bond_publ_flag
    Sn1 C1 . 2.187(3) y
    Sn1 N1 . 2.269(2) y
    Sn1 N2 . 2.209(2) y
    Sn1 S1 . 2.4785(8) y
    Sn1 Cl1 . 2.5123(8) y
    Sn1 Cl2 . 2.4959(8) y
    Sn2 C19 . 2.182(3) y
    Sn2 N5 . 2.255(3) y
    Sn2 N6 . 2.215(3) y
    Sn2 S2 . 2.4806(8) y
    Sn2 Cl3 . 2.4959(8) y
    Sn2 Cl4 . 2.5124(8) y
    S1 C12 . 1.757(3) ?
    S2 C30 . 1.754(3) ?
    N1 C5 . 1.345(4) ?
    N1 C9 . 1.346(4) ?
    N2 C10 . 1.296(4) ?
    N2 N3 . 1.356(3) ?
    N3 C12 . 1.324(4) ?
    N4 C12 . 1.346(4) ?
    N4 C13 . 1.476(4) ?
    N4 H4 . 0.8800 ?
    N5 C23 . 1.342(4) ?
    N5 C27 . 1.360(4) ?
    N6 C28 . 1.296(4) ?
    N6 N7 . 1.363(3) ?
    N7 C30 . 1.329(4) ?
    N8 C30 . 1.347(4) ?
    N8 C31 . 1.477(4) ?
    N8 H8 . 0.8800 ?
    C1 C2 . 1.511(5) ?
    C1 H1A . 0.9900 ?
    C1 H1B . 0.9900 ?
    C2 C3 . 1.525(6) ?
    C2 H2A . 0.9900 ?
    C2 H2B . 0.9900 ?
    C3 C4 . 1.488(6) ?
    C3 H3A . 0.9900 ?
    C3 H3B . 0.9900 ?
    C4 H4A . 0.9800 ?
    C4 H4B . 0.9800 ?
    C4 H4C . 0.9800 ?
    C5 C6 . 1.382(5) ?
    C5 H5 . 0.9500 ?
    C6 C7 . 1.370(5) ?
    C6 H6 . 0.9500 ?
    C7 C8 . 1.397(5) ?
    C7 H7 . 0.9500 ?
    C8 C9 . 1.392(4) ?
    C8 H8A . 0.9500 ?
    C9 C10 . 1.475(4) ?
    C10 C11 . 1.491(4) ?
    C11 H11A . 0.9800 ?
    C11 H11B . 0.9800 ?
    C11 H11C . 0.9800 ?
    C13 C18 . 1.511(4) ?
    C13 C14 . 1.524(4) ?
    C13 H13 . 1.0000 ?
    C14 C15 . 1.529(4) ?
    C14 H14A . 0.9900 ?
    C14 H14B . 0.9900 ?
    C15 C16 . 1.513(5) ?
    C15 H15A . 0.9900 ?
    C15 H15B . 0.9900 ?
    C16 C17 . 1.514(5) ?
    C16 H16A . 0.9900 ?
    C16 H16B . 0.9900 ?
    C17 C18 . 1.535(5) ?
    C17 H17A . 0.9900 ?
    C17 H17B . 0.9900 ?
    C18 H18A . 0.9900 ?
    C18 H18B . 0.9900 ?
    C19 C20 . 1.539(5) ?
    C19 H19A . 0.9900 ?
    C19 H19B . 0.9900 ?
    C20 C21 . 1.530(5) ?
    C20 H20A . 0.9900 ?
    C20 H20B . 0.9900 ?
    C21 C22 . 1.518(5) ?
    C21 H21A . 0.9900 ?
    C21 H21B . 0.9900 ?
    C22 H22A . 0.9800 ?
    C22 H22B . 0.9800 ?
    C22 H22C . 0.9800 ?
    C23 C24 . 1.383(5) ?
    C23 H23 . 0.9500 ?
    C24 C25 . 1.381(5) ?
    C24 H24 . 0.9500 ?
    C25 C26 . 1.393(5) ?
    C25 H25 . 0.9500 ?
    C26 C27 . 1.385(5) ?
    C26 H26 . 0.9500 ?
    C27 C28 . 1.479(4) ?
    C28 C29 . 1.491(4) ?
    C29 H29A . 0.9800 ?
    C29 H29B . 0.9800 ?
    C29 H29C . 0.9800 ?
    C31 C32 . 1.514(4) ?
    C31 C36 . 1.527(4) ?
    C31 H31 . 1.0000 ?
    C32 C33 . 1.526(5) ?
    C32 H32A . 0.9900 ?
    C32 H32B . 0.9900 ?
    C33 C34 . 1.529(5) ?
    C33 H33A . 0.9900 ?
    C33 H33B . 0.9900 ?
    C34 C35 . 1.521(5) ?
    C34 H34A . 0.9900 ?
    C34 H34B . 0.9900 ?
    C35 C36 . 1.537(4) ?
    C35 H35A . 0.9900 ?
    C35 H35B . 0.9900 ?
    C36 H36A . 0.9900 ?
    C36 H36B . 0.9900 ?
loop_
    _geom_angle_atom_site_label_1
    _geom_angle_atom_site_label_2
    _geom_angle_atom_site_label_3
    _geom_angle_site_symmetry_1
    _geom_angle_site_symmetry_3
    _geom_angle
    _geom_angle_publ_flag
    C1 Sn1 N2 . . 170.84(11) ?
    C1 Sn1 N1 . . 99.08(10) ?
    N2 Sn1 N1 . . 72.10(9) ?
    C1 Sn1 S1 . . 109.02(8) ?
    N2 Sn1 S1 . . 79.68(7) ?
    N1 Sn1 S1 . . 151.72(7) ?
    C1 Sn1 Cl2 . . 97.62(9) ?
    N2 Sn1 Cl2 . . 84.11(7) ?
    N1 Sn1 Cl2 . . 83.77(7) ?
    S1 Sn1 Cl2 . . 95.41(3) ?
    C1 Sn1 Cl1 . . 91.72(9) ?
    N2 Sn1 Cl1 . . 85.09(7) ?
    N1 Sn1 Cl1 . . 84.60(6) ?
    S1 Sn1 Cl1 . . 91.23(3) ?
    Cl2 Sn1 Cl1 . . 166.10(3) ?
    C19 Sn2 N6 . . 172.08(10) ?
    C19 Sn2 N5 . . 100.43(10) ?
    N6 Sn2 N5 . . 72.94(9) ?
    C19 Sn2 S2 . . 107.53(8) ?
    N6 Sn2 S2 . . 79.14(7) ?
    N5 Sn2 S2 . . 152.04(7) ?
    C19 Sn2 Cl3 . . 96.95(8) ?
    N6 Sn2 Cl3 . . 86.80(7) ?
    N5 Sn2 Cl3 . . 84.25(7) ?
    S2 Sn2 Cl3 . . 92.90(3) ?
    C19 Sn2 Cl4 . . 91.03(8) ?
    N6 Sn2 Cl4 . . 83.88(7) ?
    N5 Sn2 Cl4 . . 82.31(7) ?
    S2 Sn2 Cl4 . . 96.31(3) ?
    Cl3 Sn2 Cl4 . . 165.42(3) ?
    C12 S1 Sn1 . . 94.85(11) ?
    C30 S2 Sn2 . . 95.45(11) ?
    C5 N1 C9 . . 119.8(3) ?
    C5 N1 Sn1 . . 124.6(2) ?
    C9 N1 Sn1 . . 115.58(19) ?
    C10 N2 N3 . . 118.6(3) ?
    C10 N2 Sn1 . . 120.2(2) ?
    N3 N2 Sn1 . . 121.25(18) ?
    C12 N3 N2 . . 115.8(2) ?
    C12 N4 C13 . . 122.0(3) ?
    C12 N4 H4 . . 119.0 ?
    C13 N4 H4 . . 119.0 ?
    C23 N5 C27 . . 119.8(3) ?
    C23 N5 Sn2 . . 125.1(2) ?
    C27 N5 Sn2 . . 115.03(19) ?
    C28 N6 N7 . . 118.8(3) ?
    C28 N6 Sn2 . . 119.3(2) ?
    N7 N6 Sn2 . . 121.91(19) ?
    C30 N7 N6 . . 115.1(3) ?
    C30 N8 C31 . . 123.7(3) ?
    C30 N8 H8 . . 118.2 ?
    C31 N8 H8 . . 118.2 ?
    C2 C1 Sn1 . . 114.6(2) ?
    C2 C1 H1A . . 108.6 ?
    Sn1 C1 H1A . . 108.6 ?
    C2 C1 H1B . . 108.6 ?
    Sn1 C1 H1B . . 108.6 ?
    H1A C1 H1B . . 107.6 ?
    C1 C2 C3 . . 115.7(3) ?
    C1 C2 H2A . . 108.3 ?
    C3 C2 H2A . . 108.3 ?
    C1 C2 H2B . . 108.3 ?
    C3 C2 H2B . . 108.3 ?
    H2A C2 H2B . . 107.4 ?
    C4 C3 C2 . . 112.4(4) ?
    C4 C3 H3A . . 109.1 ?
    C2 C3 H3A . . 109.1 ?
    C4 C3 H3B . . 109.1 ?
    C2 C3 H3B . . 109.1 ?
    H3A C3 H3B . . 107.9 ?
    C3 C4 H4A . . 109.5 ?
    C3 C4 H4B . . 109.5 ?
    H4A C4 H4B . . 109.5 ?
    C3 C4 H4C . . 109.5 ?
    H4A C4 H4C . . 109.5 ?
    H4B C4 H4C . . 109.5 ?
    N1 C5 C6 . . 122.0(3) ?
    N1 C5 H5 . . 119.0 ?
    C6 C5 H5 . . 119.0 ?
    C7 C6 C5 . . 119.0(3) ?
    C7 C6 H6 . . 120.5 ?
    C5 C6 H6 . . 120.5 ?
    C6 C7 C8 . . 119.4(3) ?
    C6 C7 H7 . . 120.3 ?
    C8 C7 H7 . . 120.3 ?
    C9 C8 C7 . . 119.0(3) ?
    C9 C8 H8A . . 120.5 ?
    C7 C8 H8A . . 120.5 ?
    N1 C9 C8 . . 120.8(3) ?
    N1 C9 C10 . . 116.5(3) ?
    C8 C9 C10 . . 122.7(3) ?
    N2 C10 C9 . . 115.6(3) ?
    N2 C10 C11 . . 123.0(3) ?
    C9 C10 C11 . . 121.3(3) ?
    C10 C11 H11A . . 109.5 ?
    C10 C11 H11B . . 109.5 ?
    H11A C11 H11B . . 109.5 ?
    C10 C11 H11C . . 109.5 ?
    H11A C11 H11C . . 109.5 ?
    H11B C11 H11C . . 109.5 ?
    N3 C12 N4 . . 115.5(3) ?
    N3 C12 S1 . . 128.4(2) ?
    N4 C12 S1 . . 116.2(2) ?
    N4 C13 C18 . . 109.3(3) ?
    N4 C13 C14 . . 111.4(3) ?
    C18 C13 C14 . . 111.4(3) ?
    N4 C13 H13 . . 108.2 ?
    C18 C13 H13 . . 108.2 ?
    C14 C13 H13 . . 108.2 ?
    C13 C14 C15 . . 109.9(3) ?
    C13 C14 H14A . . 109.7 ?
    C15 C14 H14A . . 109.7 ?
    C13 C14 H14B . . 109.7 ?
    C15 C14 H14B . . 109.7 ?
    H14A C14 H14B . . 108.2 ?
    C16 C15 C14 . . 110.9(3) ?
    C16 C15 H15A . . 109.5 ?
    C14 C15 H15A . . 109.5 ?
    C16 C15 H15B . . 109.5 ?
    C14 C15 H15B . . 109.5 ?
    H15A C15 H15B . . 108.0 ?
    C15 C16 C17 . . 111.8(3) ?
    C15 C16 H16A . . 109.3 ?
    C17 C16 H16A . . 109.3 ?
    C15 C16 H16B . . 109.3 ?
    C17 C16 H16B . . 109.3 ?
    H16A C16 H16B . . 107.9 ?
    C16 C17 C18 . . 111.8(3) ?
    C16 C17 H17A . . 109.3 ?
    C18 C17 H17A . . 109.3 ?
    C16 C17 H17B . . 109.3 ?
    C18 C17 H17B . . 109.3 ?
    H17A C17 H17B . . 107.9 ?
    C13 C18 C17 . . 110.1(3) ?
    C13 C18 H18A . . 109.6 ?
    C17 C18 H18A . . 109.6 ?
    C13 C18 H18B . . 109.6 ?
    C17 C18 H18B . . 109.6 ?
    H18A C18 H18B . . 108.1 ?
    C20 C19 Sn2 . . 108.84(19) ?
    C20 C19 H19A . . 109.9 ?
    Sn2 C19 H19A . . 109.9 ?
    C20 C19 H19B . . 109.9 ?
    Sn2 C19 H19B . . 109.9 ?
    H19A C19 H19B . . 108.3 ?
    C21 C20 C19 . . 110.7(3) ?
    C21 C20 H20A . . 109.5 ?
    C19 C20 H20A . . 109.5 ?
    C21 C20 H20B . . 109.5 ?
    C19 C20 H20B . . 109.5 ?
    H20A C20 H20B . . 108.1 ?
    C22 C21 C20 . . 112.1(3) ?
    C22 C21 H21A . . 109.2 ?
    C20 C21 H21A . . 109.2 ?
    C22 C21 H21B . . 109.2 ?
    C20 C21 H21B . . 109.2 ?
    H21A C21 H21B . . 107.9 ?
    C21 C22 H22A . . 109.5 ?
    C21 C22 H22B . . 109.5 ?
    H22A C22 H22B . . 109.5 ?
    C21 C22 H22C . . 109.5 ?
    H22A C22 H22C . . 109.5 ?
    H22B C22 H22C . . 109.5 ?
    N5 C23 C24 . . 121.8(3) ?
    N5 C23 H23 . . 119.1 ?
    C24 C23 H23 . . 119.1 ?
    C25 C24 C23 . . 119.2(3) ?
    C25 C24 H24 . . 120.4 ?
    C23 C24 H24 . . 120.4 ?
    C24 C25 C26 . . 119.1(3) ?
    C24 C25 H25 . . 120.5 ?
    C26 C25 H25 . . 120.5 ?
    C27 C26 C25 . . 119.6(3) ?
    C27 C26 H26 . . 120.2 ?
    C25 C26 H26 . . 120.2 ?
    N5 C27 C26 . . 120.6(3) ?
    N5 C27 C28 . . 116.6(3) ?
    C26 C27 C28 . . 122.8(3) ?
    N6 C28 C27 . . 116.0(3) ?
    N6 C28 C29 . . 123.6(3) ?
    C27 C28 C29 . . 120.4(3) ?
    C28 C29 H29A . . 109.5 ?
    C28 C29 H29B . . 109.5 ?
    H29A C29 H29B . . 109.5 ?
    C28 C29 H29C . . 109.5 ?
    H29A C29 H29C . . 109.5 ?
    H29B C29 H29C . . 109.5 ?
    N7 C30 N8 . . 116.4(3) ?
    N7 C30 S2 . . 128.3(2) ?
    N8 C30 S2 . . 115.3(2) ?
    N8 C31 C32 . . 112.3(3) ?
    N8 C31 C36 . . 107.8(2) ?
    C32 C31 C36 . . 111.3(3) ?
    N8 C31 H31 . . 108.4 ?
    C32 C31 H31 . . 108.4 ?
    C36 C31 H31 . . 108.4 ?
    C31 C32 C33 . . 111.4(3) ?
    C31 C32 H32A . . 109.3 ?
    C33 C32 H32A . . 109.3 ?
    C31 C32 H32B . . 109.3 ?
    C33 C32 H32B . . 109.3 ?
    H32A C32 H32B . . 108.0 ?
    C32 C33 C34 . . 111.3(3) ?
    C32 C33 H33A . . 109.4 ?
    C34 C33 H33A . . 109.4 ?
    C32 C33 H33B . . 109.4 ?
    C34 C33 H33B . . 109.4 ?
    H33A C33 H33B . . 108.0 ?
    C35 C34 C33 . . 109.2(3) ?
    C35 C34 H34A . . 109.8 ?
    C33 C34 H34A . . 109.8 ?
    C35 C34 H34B . . 109.8 ?
    C33 C34 H34B . . 109.8 ?
    H34A C34 H34B . . 108.3 ?
    C34 C35 C36 . . 112.0(3) ?
    C34 C35 H35A . . 109.2 ?
    C36 C35 H35A . . 109.2 ?
    C34 C35 H35B . . 109.2 ?
    C36 C35 H35B . . 109.2 ?
    H35A C35 H35B . . 107.9 ?
    C31 C36 C35 . . 110.9(3) ?
    C31 C36 H36A . . 109.5 ?
    C35 C36 H36A . . 109.5 ?
    C31 C36 H36B . . 109.5 ?
    C35 C36 H36B . . 109.5 ?
    H36A C36 H36B . . 108.0 ?
loop_
    _geom_torsion_atom_site_label_1
    _geom_torsion_atom_site_label_2
    _geom_torsion_atom_site_label_3
    _geom_torsion_atom_site_label_4
    _geom_torsion_site_symmetry_1
    _geom_torsion_site_symmetry_2
    _geom_torsion_site_symmetry_3
    _geom_torsion_site_symmetry_4
    _geom_torsion
    _geom_torsion_publ_flag
    C1 Sn1 S1 C12 . . . . -177.39(14) ?
    N2 Sn1 S1 C12 . . . . -0.37(12) ?
    N1 Sn1 S1 C12 . . . . -4.29(18) ?
    Cl2 Sn1 S1 C12 . . . . 82.62(11) ?
    Cl1 Sn1 S1 C12 . . . . -85.15(11) ?
    C19 Sn2 S2 C30 . . . . -177.45(13) ?
    N6 Sn2 S2 C30 . . . . -1.86(12) ?
    N5 Sn2 S2 C30 . . . . 1.13(18) ?
    Cl3 Sn2 S2 C30 . . . . 84.32(11) ?
    Cl4 Sn2 S2 C30 . . . . -84.36(11) ?
    C1 Sn1 N1 C5 . . . . -3.2(3) ?
    N2 Sn1 N1 C5 . . . . 179.3(3) ?
    S1 Sn1 N1 C5 . . . . -176.62(18) ?
    Cl2 Sn1 N1 C5 . . . . 93.5(2) ?
    Cl1 Sn1 N1 C5 . . . . -94.1(2) ?
    C1 Sn1 N1 C9 . . . . 179.1(2) ?
    N2 Sn1 N1 C9 . . . . 1.6(2) ?
    S1 Sn1 N1 C9 . . . . 5.7(3) ?
    Cl2 Sn1 N1 C9 . . . . -84.2(2) ?
    Cl1 Sn1 N1 C9 . . . . 88.2(2) ?
    N1 Sn1 N2 C10 . . . . -0.6(2) ?
    S1 Sn1 N2 C10 . . . . -178.7(2) ?
    Cl2 Sn1 N2 C10 . . . . 84.7(2) ?
    Cl1 Sn1 N2 C10 . . . . -86.5(2) ?
    N1 Sn1 N2 N3 . . . . 179.4(2) ?
    S1 Sn1 N2 N3 . . . . 1.3(2) ?
    Cl2 Sn1 N2 N3 . . . . -95.3(2) ?
    Cl1 Sn1 N2 N3 . . . . 93.5(2) ?
    C10 N2 N3 C12 . . . . 178.0(3) ?
    Sn1 N2 N3 C12 . . . . -2.0(4) ?
    C19 Sn2 N5 C23 . . . . -5.0(3) ?
    N6 Sn2 N5 C23 . . . . 179.5(3) ?
    S2 Sn2 N5 C23 . . . . 176.41(18) ?
    Cl3 Sn2 N5 C23 . . . . 91.1(2) ?
    Cl4 Sn2 N5 C23 . . . . -94.6(2) ?
    C19 Sn2 N5 C27 . . . . 172.0(2) ?
    N6 Sn2 N5 C27 . . . . -3.5(2) ?
    S2 Sn2 N5 C27 . . . . -6.6(3) ?
    Cl3 Sn2 N5 C27 . . . . -91.9(2) ?
    Cl4 Sn2 N5 C27 . . . . 82.4(2) ?
    N5 Sn2 N6 C28 . . . . 2.4(2) ?
    S2 Sn2 N6 C28 . . . . -179.0(2) ?
    Cl3 Sn2 N6 C28 . . . . 87.4(2) ?
    Cl4 Sn2 N6 C28 . . . . -81.4(2) ?
    N5 Sn2 N6 N7 . . . . -177.6(2) ?
    S2 Sn2 N6 N7 . . . . 0.9(2) ?
    Cl3 Sn2 N6 N7 . . . . -92.6(2) ?
    Cl4 Sn2 N6 N7 . . . . 98.6(2) ?
    C28 N6 N7 C30 . . . . -179.1(3) ?
    Sn2 N6 N7 C30 . . . . 1.0(4) ?
    N1 Sn1 C1 C2 . . . . 99.3(3) ?
    S1 Sn1 C1 C2 . . . . -84.0(2) ?
    Cl2 Sn1 C1 C2 . . . . 14.4(3) ?
    Cl1 Sn1 C1 C2 . . . . -175.9(2) ?
    Sn1 C1 C2 C3 . . . . 72.2(4) ?
    C1 C2 C3 C4 . . . . 71.6(5) ?
    C9 N1 C5 C6 . . . . 0.6(5) ?
    Sn1 N1 C5 C6 . . . . -177.0(2) ?
    N1 C5 C6 C7 . . . . -0.5(5) ?
    C5 C6 C7 C8 . . . . 0.1(5) ?
    C6 C7 C8 C9 . . . . 0.2(5) ?
    C5 N1 C9 C8 . . . . -0.3(4) ?
    Sn1 N1 C9 C8 . . . . 177.6(2) ?
    C5 N1 C9 C10 . . . . 179.8(3) ?
    Sn1 N1 C9 C10 . . . . -2.4(3) ?
    C7 C8 C9 N1 . . . . -0.1(5) ?
    C7 C8 C9 C10 . . . . 179.8(3) ?
    N3 N2 C10 C9 . . . . 179.6(2) ?
    Sn1 N2 C10 C9 . . . . -0.4(4) ?
    N3 N2 C10 C11 . . . . 0.5(5) ?
    Sn1 N2 C10 C11 . . . . -179.5(3) ?
    N1 C9 C10 N2 . . . . 1.9(4) ?
    C8 C9 C10 N2 . . . . -178.1(3) ?
    N1 C9 C10 C11 . . . . -179.0(3) ?
    C8 C9 C10 C11 . . . . 1.1(5) ?
    N2 N3 C12 N4 . . . . -178.4(2) ?
    N2 N3 C12 S1 . . . . 1.6(4) ?
    C13 N4 C12 N3 . . . . 0.2(4) ?
    C13 N4 C12 S1 . . . . -179.8(2) ?
    Sn1 S1 C12 N3 . . . . -0.5(3) ?
    Sn1 S1 C12 N4 . . . . 179.5(2) ?
    C12 N4 C13 C18 . . . . 157.8(3) ?
    C12 N4 C13 C14 . . . . -78.7(4) ?
    N4 C13 C14 C15 . . . . 179.3(3) ?
    C18 C13 C14 C15 . . . . -58.4(4) ?
    C13 C14 C15 C16 . . . . 56.8(4) ?
    C14 C15 C16 C17 . . . . -55.3(4) ?
    C15 C16 C17 C18 . . . . 54.3(4) ?
    N4 C13 C18 C17 . . . . -179.4(3) ?
    C14 C13 C18 C17 . . . . 57.1(4) ?
    C16 C17 C18 C13 . . . . -54.7(4) ?
    N5 Sn2 C19 C20 . . . . -148.9(2) ?
    S2 Sn2 C19 C20 . . . . 30.4(2) ?
    Cl3 Sn2 C19 C20 . . . . 125.7(2) ?
    Cl4 Sn2 C19 C20 . . . . -66.6(2) ?
    Sn2 C19 C20 C21 . . . . 179.4(2) ?
    C19 C20 C21 C22 . . . . 173.3(3) ?
    C27 N5 C23 C24 . . . . 0.2(5) ?
    Sn2 N5 C23 C24 . . . . 177.0(2) ?
    N5 C23 C24 C25 . . . . -0.6(5) ?
    C23 C24 C25 C26 . . . . 0.8(5) ?
    C24 C25 C26 C27 . . . . -0.6(5) ?
    C23 N5 C27 C26 . . . . 0.0(5) ?
    Sn2 N5 C27 C26 . . . . -177.1(2) ?
    C23 N5 C27 C28 . . . . -178.5(3) ?
    Sn2 N5 C27 C28 . . . . 4.3(3) ?
    C25 C26 C27 N5 . . . . 0.2(5) ?
    C25 C26 C27 C28 . . . . 178.7(3) ?
    N7 N6 C28 C27 . . . . 179.0(3) ?
    Sn2 N6 C28 C27 . . . . -1.0(4) ?
    N7 N6 C28 C29 . . . . -0.4(5) ?
    Sn2 N6 C28 C29 . . . . 179.6(2) ?
    N5 C27 C28 N6 . . . . -2.3(4) ?
    C26 C27 C28 N6 . . . . 179.2(3) ?
    N5 C27 C28 C29 . . . . 177.1(3) ?
    C26 C27 C28 C29 . . . . -1.4(5) ?
    N6 N7 C30 N8 . . . . 178.9(3) ?
    N6 N7 C30 S2 . . . . -3.6(4) ?
    C31 N8 C30 N7 . . . . -0.9(4) ?
    C31 N8 C30 S2 . . . . -178.8(2) ?
    Sn2 S2 C30 N7 . . . . 3.7(3) ?
    Sn2 S2 C30 N8 . . . . -178.7(2) ?
    C30 N8 C31 C32 . . . . -73.1(4) ?
    C30 N8 C31 C36 . . . . 164.0(3) ?
    N8 C31 C32 C33 . . . . -176.1(3) ?
    C36 C31 C32 C33 . . . . -55.1(4) ?
    C31 C32 C33 C34 . . . . 57.3(4) ?
    C32 C33 C34 C35 . . . . -57.4(4) ?
    C33 C34 C35 C36 . . . . 56.8(4) ?
    N8 C31 C36 C35 . . . . 177.4(3) ?
    C32 C31 C36 C35 . . . . 53.9(4) ?
    C34 C35 C36 C31 . . . . -55.6(4) ?
loop_
    _geom_hbond_atom_site_label_D
    _geom_hbond_atom_site_label_H
    _geom_hbond_atom_site_label_A
    _geom_hbond_site_symmetry_A
    _geom_hbond_distance_DH
    _geom_hbond_distance_HA
    _geom_hbond_distance_DA
    _geom_hbond_angle_DHA
    N4 H4 Cl3 . 0.88 2.65 3.516(3) 167
    C15 H15A Cg1 3_666 0.99 2.85 3.692(4) 143
