# Supplementary material for: n-Butyldichlorido{4-cyclo­hexyl-1-[1-(pyridin-2-yl-κN)ethyl­idene]thio­semi­carb­azi­dato-κ2 N 1,S}tin(IV)
Source: Acta Crystallogr Sect E Struct Rep Online. 2012 Jun 16;68(Pt 7):m909–10. doi: 10.1107/S1600536812025937 (PMC3393180; doi:10.1107/S1600536812025937)
Supplement: Supplementary file 2 [file e-68-0m909-Isup2.hkl]

# 
# h,k,l, Fc-squared, Fo-squared, sigma(Fo-squared) and status flag 
# 
data_I
_shelx_title '  P21/n  peak/hole 0.7 A from Sn1, Sn2' 
_shelx_refln_list_code          4 
_shelx_F_calc_maximum      490.05 
_exptl_crystal_F_000      2112.00 
_reflns_d_resolution_high  0.7680 
 
loop_ 
 _symmetry_equiv_pos_as_xyz 
 'x, y, z' 
 '-x+1/2, y+1/2, -z+1/2' 
 '-x, -y, -z' 
 'x-1/2, -y-1/2, z-1/2' 
 
_cell_length_a    12.1229 
_cell_length_b    15.4518 
_cell_length_c    23.6868 
_cell_angle_alpha  90.000 
_cell_angle_beta  103.894 
_cell_angle_gamma  90.000 
 
_shelx_F_squared_multiplier     1.000 
 
loop_ 
 _refln_index_h 
 _refln_index_k 
 _refln_index_l 
 _refln_F_squared_calc 
 _refln_F_squared_meas 
 _refln_F_squared_sigma 
 _refln_observed_status 
   2   0   0   104283.16   111178.49    556.07 o 
   4   0   0     2903.78     2890.15    130.84 o 
   6   0   0   104485.16   108984.11    984.19 o 
   8   0   0    16327.38    15652.40    314.45 o 
  10   0   0     1105.40     1091.92     97.55 o 
  12   0   0    18511.94    19000.12    607.94 o 
  14   0   0     6508.53     6981.91    407.45 o 
   2   1   0    92662.50    92017.07   2731.49 o 
   3   1   0    15093.77    15561.36    725.29 o 
   4   1   0    20476.31    21515.10    328.91 o 
   5   1   0     9988.19     9766.38    151.22 o 
   6   1   0       25.09       27.30     17.55 o 
   7   1   0    40845.32    40934.75    371.50 o 
   8   1   0     2868.31     2886.09    107.22 o 
   9   1   0    23172.13    23083.67    284.85 o 
  10   1   0    24973.78    24921.98    357.83 o 
  11   1   0    19293.52    19669.08    336.00 o 
  12   1   0       60.53      103.87     44.86 o 
  13   1   0      737.55      722.52     92.64 o 
  14   1   0     2166.33     2039.51    155.03 o 
  15   1   0     3027.63     2944.14    286.69 o 
   0   2   0    44460.31    47071.94    312.87 o 
   1   2   0   209689.89   221048.33    886.16 o 
   2   2   0     3244.67     3730.56    139.20 o 
   3   2   0      294.30      419.37     70.73 o 
   4   2   0     6198.18     6585.24    156.25 o 
   5   2   0    41757.93    41320.68    292.94 o 
   6   2   0    16701.93    18904.69    221.41 o 
   7   2   0    34965.30    33905.22    327.72 o 
   8   2   0     1116.42      973.03     61.34 o 
   9   2   0     9078.35     9443.61    201.77 o 
  10   2   0      771.40      816.07     65.64 o 
  11   2   0    10281.14    10308.69    237.98 o 
  12   2   0     2091.30     1839.81    136.29 o 
  13   2   0    13070.14    13757.13    377.39 o 
  14   2   0      429.75      472.02    119.98 o 
  15   2   0     3238.78     3707.69    335.22 o 
   1   3   0     7799.03     8775.01    108.75 o 
   2   3   0     5621.34     5182.45    179.69 o 
   3   3   0    88949.16    96126.80    841.54 o 
   4   3   0    49160.23    50215.86    423.65 o 
   5   3   0    26049.58    26707.72    234.46 o 
   6   3   0     3515.77     3936.33    101.02 o 
   7   3   0     2468.09     2775.43     89.01 o 
   8   3   0    12639.86    12560.17    206.89 o 
   9   3   0     8207.56     7990.43    178.37 o 
  10   3   0    26816.76    27536.04    351.96 o 
  11   3   0     1033.37     1076.72     80.44 o 
  12   3   0      446.95      506.83     71.54 o 
  13   3   0     2190.04     2073.25    145.61 o 
  14   3   0      152.97       83.98     79.78 o 
  15   3   0     3382.91     3383.25    325.79 o 
   0   4   0    28684.38    26531.56    239.55 o 
   1   4   0     5253.52     4865.21     69.58 o 
   2   4   0       52.82      163.70     32.79 o 
   3   4   0    25522.43    26920.35    481.39 o 
   4   4   0    17236.86    17304.28    202.81 o 
   5   4   0      735.75      732.98     31.89 o 
   6   4   0    95600.62    99768.73    432.45 o 
   7   4   0     4174.61     4389.03    102.98 o 
   8   4   0    25046.00    26662.40    281.32 o 
   9   4   0      389.16      479.85     49.73 o 
  10   4   0      516.66      435.86     44.77 o 
  11   4   0      156.29      106.57     33.23 o 
  12   4   0    24744.12    26076.14    520.87 o 
  13   4   0       46.18       91.26     70.21 o 
  14   4   0     8268.47     7898.39    487.94 o 
  15   4   0      312.96      184.54     81.88 o 
   1   5   0     4630.90     4355.20     73.76 o 
   2   5   0    40537.45    39868.76    458.43 o 
   3   5   0    44079.57    42634.21    644.91 o 
   4   5   0    42631.23    45927.82    716.31 o 
   5   5   0    44593.82    41692.61   1026.53 o 
   6   5   0    19221.21    19548.34    193.79 o 
   7   5   0     8126.38     7785.56    131.02 o 
   8   5   0     8635.00     8803.60    253.23 o 
   9   5   0     6353.94     6611.93    139.78 o 
  10   5   0     9752.87     9938.58    186.04 o 
  11   5   0     2224.87     2682.87    135.79 o 
  12   5   0      137.71       95.77     67.27 o 
  13   5   0      875.66      667.78    148.62 o 
  14   5   0      393.81      292.61    107.93 o 
   0   6   0     2402.90     1792.97     85.39 o 
   1   6   0    27475.88    26141.81    204.53 o 
   2   6   0      414.24      430.90     30.35 o 
   3   6   0     1332.89     1473.43     50.45 o 
   4   6   0     8045.46     9750.20    346.04 o 
   5   6   0    70591.05    72563.76   1002.87 o 
   6   6   0    10377.88    10578.67    408.77 o 
   7   6   0    62650.09    61955.46   1300.89 o 
   8   6   0       15.06       28.16     21.92 o 
   9   6   0     4700.91     4743.60    101.83 o 
  10   6   0     2338.02     2547.33     82.95 o 
  11   6   0     9248.78     9957.28    265.17 o 
  12   6   0     2998.14     2958.48    290.67 o 
  13   6   0    14954.52    15216.50    680.24 o 
  14   6   0     2177.41     2071.86    261.33 o 
   1   7   0       22.72       28.75     15.77 o 
   2   7   0     7300.37     8364.85    186.69 o 
   3   7   0    25807.42    26015.93    329.21 o 
   4   7   0    61847.49    65311.00    935.16 o 
   5   7   0     6841.31     6727.97    319.29 o 
   6   7   0     8540.42     9246.78    395.47 o 
   7   7   0     6403.96     6551.50    347.68 o 
   8   7   0     1114.32     1086.49    154.42 o 
   9   7   0    27774.97    28241.10    794.87 o 
  10   7   0     6855.37     6972.47    418.35 o 
  11   7   0     1552.06     1441.10    202.34 o 
  12   7   0      248.54      250.05    112.47 o 
  13   7   0       98.90       72.63     59.08 o 
  14   7   0      397.43      443.70    145.63 o 
   0   8   0    76312.38    83608.91    646.71 o 
   1   8   0        2.70      -14.01     15.06 o 
   2   8   0    42021.68    45999.25    517.38 o 
   3   8   0     1811.06     1485.18     51.94 o 
   4   8   0     2877.02     2614.70     86.69 o 
   5   8   0     1705.26     1698.31    168.87 o 
   6   8   0    47718.22    47478.84    922.91 o 
   7   8   0      207.01      147.84     60.25 o 
   8   8   0    12200.45    12109.18    518.46 o 
   9   8   0     2812.58     2571.15    254.19 o 
  10   8   0      548.87      464.47    110.96 o 
  11   8   0      546.03      496.39    125.21 o 
  12   8   0     7919.56     8449.30    520.31 o 
  13   8   0     1923.68     1522.52    233.42 o 
  14   8   0     6718.36     7270.56    513.84 o 
   1   9   0    11435.97    11915.10    169.10 o 
   2   9   0      784.48      821.46     42.94 o 
   3   9   0    28016.69    28527.36    390.94 o 
   4   9   0    10077.72    10863.61    295.97 o 
   5   9   0     3887.48     3686.08    259.15 o 
   6   9   0     1569.28     1678.63    185.50 o 
   7   9   0     1215.43     1375.85    174.60 o 
   8   9   0    15441.96    14908.31    593.81 o 
   9   9   0     9476.46     9409.41    494.68 o 
  10   9   0     6035.64     6463.41    428.00 o 
  11   9   0     6683.80     6830.06    455.19 o 
  12   9   0      721.36      648.90    158.98 o 
  13   9   0        0.09       11.63     82.17 o 
   0  10   0    21930.62    24900.45    370.37 o 
   1  10   0    43970.36    46887.43    354.84 o 
   2  10   0     1671.52     1754.58     67.41 o 
   3  10   0     5444.79     5481.52    110.06 o 
   4  10   0     1280.09     1316.74     67.88 o 
   5  10   0     6258.76     5888.23    336.13 o 
   6  10   0     2430.71     2498.06    233.16 o 
   7  10   0     7550.42     7321.90    409.08 o 
   8  10   0      434.52      398.84    105.51 o 
   9  10   0      955.38      820.85    158.44 o 
  10  10   0     1231.79     1179.11    201.84 o 
  11  10   0     2678.54     2790.90    300.40 o 
  12  10   0       71.29       68.70     63.95 o 
  13  10   0     7734.39     8123.04    546.82 o 
   1  11   0      269.48      258.78     28.82 o 
   2  11   0     8172.34     8512.74    189.17 o 
   3  11   0    21800.98    22742.17    340.15 o 
   4  11   0     6302.73     6782.04    164.33 o 
   5  11   0    10798.11     9899.91    453.43 o 
   6  11   0     1523.97     1298.53    168.71 o 
   7  11   0      473.77      262.49     88.58 o 
   8  11   0     3269.99     3275.49    297.72 o 
   9  11   0     3645.65     3607.35    324.99 o 
  10  11   0    15276.33    15068.51    683.47 o 
  11  11   0     2298.78     2113.12    271.83 o 
  12  11   0     1983.85     2360.79    298.19 o 
   0  12   0    24657.69    26185.68    418.80 o 
   1  12   0     6666.17     6805.74    150.27 o 
   2  12   0     4163.83     4286.49    164.35 o 
   3  12   0     1207.85     1326.04    147.92 o 
   4  12   0      570.58      676.82     56.77 o 
   5  12   0      149.57      135.77     13.55 o 
   6  12   0     5290.59     5466.77    365.14 o 
   7  12   0     1503.77     1839.70    218.59 o 
   8  12   0     4333.58     4300.22    351.75 o 
   9  12   0     2831.46     2316.56    268.00 o 
  10  12   0      117.50       19.94     87.79 o 
  11  12   0       14.92      -59.99     77.14 o 
  12  12   0     7273.08     8159.91    557.42 o 
   1  13   0     2208.25     2352.16    131.58 o 
   2  13   0     5801.75     6131.02    206.46 o 
   3  13   0     8604.52     8633.39    232.26 o 
   4  13   0     9215.91     9226.51    217.19 o 
   5  13   0     3011.87     3065.30     83.24 o 
   6  13   0      854.59      520.54    116.65 o 
   7  13   0       95.41      -49.04     93.05 o 
   8  13   0       29.66      -45.52     67.89 o 
   9  13   0     9237.75    10225.63    575.30 o 
  10  13   0      362.57      187.07     83.74 o 
  11  13   0     4120.01     4113.48    390.33 o 
   0  14   0     4034.12     3767.07    243.65 o 
   1  14   0     3431.04     3346.32    163.30 o 
   2  14   0      725.69      770.21    111.56 o 
   3  14   0     2063.95     2096.39    121.12 o 
   4  14   0      705.27      694.76     63.89 o 
   5  14   0     6760.64     6469.16    403.60 o 
   6  14   0     1781.83     1874.01    228.76 o 
   7  14   0     5126.44     4691.49    376.71 o 
   8  14   0     2470.68     2662.97    298.50 o 
   9  14   0      727.11      672.28    163.40 o 
  10  14   0      398.14      323.20    125.76 o 
  11  14   0     3375.61     3750.41    387.71 o 
   1  15   0     1409.65     1410.82    111.70 o 
   2  15   0     5367.49     5668.12    331.01 o 
   3  15   0     1587.85     1655.74    113.35 o 
   4  15   0    13085.78    13853.32    293.46 o 
   5  15   0     1180.78     1189.08    182.86 o 
   6  15   0     2518.74     2200.03    258.21 o 
   7  15   0       39.90       32.38     76.62 o 
   8  15   0       35.06      -93.64     95.34 o 
   9  15   0        2.56      -36.92     82.32 o 
  10  15   0     4990.40     4992.67    440.11 o 
   0  16   0     3868.83     3657.92    263.07 o 
   1  16   0      726.48      817.59     88.08 o 
   2  16   0       86.03      126.73     39.56 o 
   3  16   0       10.57      -28.94     28.94 o 
   4  16   0     2111.84     2303.27    253.07 o 
   5  16   0      147.54      146.97     61.31 o 
   6  16   0     5550.34     6186.09    440.21 o 
   7  16   0      546.33      453.44    121.77 o 
   8  16   0      570.22      360.89    126.23 o 
   9  16   0      179.40      240.44    117.87 o 
   1  17   0     1533.36     1699.62    129.33 o 
   2  17   0      681.01      497.13    149.93 o 
   3  17   0     1941.43     1513.02    207.27 o 
   4  17   0      384.81      288.45     95.04 o 
   5  17   0     4716.78     4372.60    365.66 o 
   6  17   0        0.00      -65.59     87.53 o 
   7  17   0        1.80      -44.08     90.29 o 
   8  17   0     1922.28     1776.09    262.24 o 
   0  18   0        9.22       12.47     44.51 o 
   1  18   0     1752.71     1571.81    184.24 o 
   2  18   0      557.82      671.61    139.12 o 
   3  18   0       33.04       18.88     62.61 o 
   4  18   0       30.17       32.28     58.17 o 
   5  18   0      425.76      537.12    135.57 o 
   6  18   0     1407.98     1169.81    203.78 o 
   1  19   0       10.59       25.17     61.37 o 
   2  19   0      720.64      806.85    155.86 o 
   3  19   0        0.59      -81.67     81.67 o 
   4  19   0      713.46      557.26    137.73 o 
   5  19   0       31.82       40.43     66.08 o 
 -13   0   1     1732.02     1667.56    190.74 o 
 -11   0   1     2131.68     2214.23    197.94 o 
  -9   0   1       36.38       69.92     43.25 o 
  -7   0   1    21421.90    20705.13    458.36 o 
  -5   0   1     2814.11     3116.96    148.58 o 
  -3   0   1     1657.66     1518.54     60.50 o 
   3   0   1    18758.07    17113.56    295.53 o 
   5   0   1       67.82      155.72     27.88 o 
   7   0   1     6770.15     7080.43    279.05 o 
   9   0   1     2799.85     2816.18    145.54 o 
  11   0   1       48.06       74.28     54.09 o 
  13   0   1      304.42      160.07     72.19 o 
 -15   1   1      341.82      170.97     72.30 o 
 -14   1   1      407.14      361.51    113.19 o 
 -13   1   1      285.91      268.74     59.06 o 
 -12   1   1      270.06      237.23     51.64 o 
 -11   1   1        9.12       40.09     37.81 o 
 -10   1   1       28.54       97.89     27.06 o 
  -9   1   1        4.97      -13.32     24.35 o 
  -8   1   1     3904.48     3701.69    119.79 o 
  -7   1   1      282.50      281.04     41.71 o 
  -6   1   1       95.27       73.32     21.22 o 
  -5   1   1     6234.55     5648.44    116.77 o 
  -4   1   1      121.59      138.52     19.09 o 
  -3   1   1      364.35      335.54     21.02 o 
  -2   1   1      882.20      853.11     57.36 o 
   2   1   1        0.32       12.95      7.70 o 
   3   1   1     4041.78     3397.02     90.89 o 
   4   1   1      244.37      274.15     24.84 o 
   5   1   1     4894.06     4530.51    107.06 o 
   6   1   1      305.81      288.25     31.58 o 
   7   1   1     2172.37     1729.30     79.29 o 
   8   1   1        5.46        5.12     17.02 o 
   9   1   1      598.99      580.29     48.56 o 
  10   1   1      157.74      184.20     53.84 o 
  11   1   1      253.69      270.15     54.65 o 
  12   1   1     1373.25     1392.05    124.51 o 
  13   1   1     1113.81     1084.94    114.76 o 
  14   1   1      680.52      850.45    146.55 o 
  15   1   1      159.35      175.56     99.60 o 
 -15   2   1     1793.98     1793.56    232.65 o 
 -14   2   1       88.51      -65.87     68.46 o 
 -13   2   1       41.59       35.97     37.73 o 
 -12   2   1       30.01       -1.18     37.98 o 
 -11   2   1      173.41      107.38     30.33 o 
 -10   2   1      656.64      624.72     56.01 o 
  -9   2   1      541.08      434.21     46.44 o 
  -8   2   1      219.50      255.76     31.77 o 
  -7   2   1      430.09      411.54     38.20 o 
  -6   2   1     2892.76     2557.87     72.21 o 
  -5   2   1      914.52      798.40     44.45 o 
  -4   2   1       82.00       71.98     13.53 o 
  -3   2   1      946.42      695.08     47.10 o 
  -2   2   1     1323.70     1203.63     80.11 o 
  -1   2   1     1964.93     1941.10     84.17 o 
   0   2   1       34.67       23.85     15.79 o 
   1   2   1     3091.21     3024.22    122.30 o 
   2   2   1     3495.98     3079.79     67.59 o 
   3   2   1     7134.62     6230.40    196.59 o 
   4   2   1     2349.44     2255.40     93.84 o 
   5   2   1     1303.76     1048.52     50.06 o 
   6   2   1      364.87      321.27     34.49 o 
   7   2   1     6146.28     5730.61    153.63 o 
   8   2   1      242.32      265.37     31.33 o 
   9   2   1       34.75        8.00     19.79 o 
  10   2   1       68.97       93.62     36.17 o 
  11   2   1      235.25      277.81     56.90 o 
  12   2   1     1265.31     1264.68    115.24 o 
  13   2   1       58.04       69.05     38.64 o 
  14   2   1        0.01      -72.14     72.14 o 
  15   2   1      504.21      507.10    131.87 o 
 -15   3   1       59.38        8.55     60.57 o 
 -14   3   1      933.92      879.39    159.22 o 
 -13   3   1     2569.66     2726.90    165.36 o 
 -12   3   1      321.55      206.63     48.85 o 
 -11   3   1     1025.65      841.06     66.06 o 
 -10   3   1     3282.22     3068.47    117.12 o 
  -9   3   1        6.80       17.71     18.51 o 
  -8   3   1       43.50       47.04     17.02 o 
  -7   3   1      418.52      375.22     37.29 o 
  -6   3   1     3878.53     3794.76     89.83 o 
  -5   3   1      196.41      126.00     14.67 o 
  -4   3   1      690.14      566.29     24.18 o 
  -3   3   1     4466.77     3558.18    163.42 o 
  -2   3   1     7485.46     6019.61    193.33 o 
  -1   3   1     1026.60      801.34     33.91 o 
   0   3   1      241.89      158.62     13.01 o 
   1   3   1      777.94      715.98     39.07 o 
   2   3   1     3786.16     2982.69     63.14 o 
   3   3   1     3853.70     3553.19     64.06 o 
   4   3   1     3336.73     3503.11     96.26 o 
   5   3   1     3034.44     3043.68    103.30 o 
   6   3   1     1035.98      943.09     50.74 o 
   7   3   1      110.06       84.99     18.51 o 
   8   3   1       92.66       67.47     28.35 o 
   9   3   1        2.98      -22.30     22.53 o 
  10   3   1      632.76      647.99     58.87 o 
  11   3   1        0.80       38.08     24.48 o 
  12   3   1     1113.53     1233.95    139.52 o 
  13   3   1      612.27      628.52     86.71 o 
  14   3   1        0.88      -90.61     90.61 o 
  15   3   1       45.01      -10.00     81.35 o 
 -15   4   1       85.86      -82.83    103.67 o 
 -14   4   1     1496.36     1146.01    194.35 o 
 -13   4   1     2232.58     1865.74    231.77 o 
 -12   4   1     5396.95     5669.86    393.96 o 
 -11   4   1     1142.53     1135.38     75.03 o 
 -10   4   1     1297.02     1259.48     70.68 o 
  -9   4   1      819.95      884.07     55.99 o 
  -8   4   1     1182.50     1011.94     54.41 o 
  -7   4   1       53.19       74.17     16.17 o 
  -6   4   1     4029.86     3745.25    101.93 o 
  -5   4   1     5793.08     4821.47     77.00 o 
  -4   4   1     1625.58     1547.90    127.28 o 
  -3   4   1     4036.74     3594.36    174.79 o 
  -2   4   1      538.64      377.02     54.67 o 
  -1   4   1     2311.20     2132.43     55.76 o 
   0   4   1     5881.53     4536.98     71.16 o 
   1   4   1     1865.23     1540.21     40.76 o 
   2   4   1     5609.42     4842.82     73.19 o 
   3   4   1       54.16      111.21     12.21 o 
   4   4   1     3773.11     3259.61     66.69 o 
   5   4   1     1314.49     1365.57     64.95 o 
   6   4   1    14591.83    14053.51    175.72 o 
   7   4   1     1718.93     1728.04     69.60 o 
   8   4   1     3889.82     3666.92    113.39 o 
   9   4   1      818.15      883.58     60.14 o 
  10   4   1     3074.13     3223.76    119.41 o 
  11   4   1      666.53      619.55     74.22 o 
  12   4   1      388.08      507.48    123.29 o 
  13   4   1     2455.17     2392.66    260.45 o 
  14   4   1      989.61      937.53    169.10 o 
 -14   5   1     2550.96     2360.91    279.74 o 
 -13   5   1     3804.48     3845.36    339.95 o 
 -12   5   1      554.28      379.94    114.01 o 
 -11   5   1       12.59       -8.79     22.27 o 
 -10   5   1      125.09      157.31     23.30 o 
  -9   5   1       21.90        5.06     13.00 o 
  -8   5   1       26.69       13.06     13.09 o 
  -7   5   1    10541.79     9874.31    147.66 o 
  -6   5   1     2417.83     1898.12     85.09 o 
  -5   5   1       70.92      116.73     50.23 o 
  -4   5   1      311.64      224.54     58.40 o 
  -3   5   1     2234.51     1739.16    131.52 o 
  -2   5   1     3233.91     2682.44     90.62 o 
  -1   5   1        9.98       31.56     10.20 o 
   0   5   1     2748.30     2416.41     57.87 o 
   1   5   1        0.24       38.89      9.81 o 
   2   5   1      592.44      610.93     29.79 o 
   3   5   1        9.34       18.96     12.10 o 
   4   5   1    11296.30     9860.76    272.81 o 
   5   5   1    26392.99    24566.30    855.78 o 
   6   5   1     9468.09     9049.92    160.49 o 
   7   5   1      216.28      192.74     24.16 o 
   8   5   1      141.28      138.23     23.29 o 
   9   5   1      110.88      152.71     25.39 o 
  10   5   1        2.05        7.28     31.42 o 
  11   5   1     1847.83     2009.65    123.02 o 
  12   5   1     6271.16     6470.89    420.01 o 
  13   5   1      809.65      503.59    138.83 o 
  14   5   1      730.62      714.61    165.85 o 
 -14   6   1     1713.33     1616.54    235.87 o 
 -13   6   1     3969.42     4140.22    356.44 o 
 -12   6   1      692.57      744.73    150.81 o 
 -11   6   1     4990.74     4560.63    149.83 o 
 -10   6   1       80.57       86.45     16.22 o 
  -9   6   1     1238.26     1228.84     46.54 o 
  -8   6   1     2418.65     2019.08     70.10 o 
  -7   6   1      257.10      314.83     93.84 o 
  -6   6   1     3182.60     3428.27    233.95 o 
  -5   6   1    14396.65    13399.71    432.45 o 
  -4   6   1       17.55       -2.27     41.18 o 
  -3   6   1      623.35      536.16     93.62 o 
  -2   6   1     2926.13     2647.48     89.04 o 
  -1   6   1        7.26       14.21      9.90 o 
   0   6   1     1764.70     1752.37     54.13 o 
   1   6   1     2951.48     3167.25     71.47 o 
   2   6   1     7886.70     6829.10     99.55 o 
   3   6   1    12094.27    11391.64    125.99 o 
   4   6   1      333.04      303.62     19.56 o 
   5   6   1       79.45      170.11     57.71 o 
   6   6   1      424.98      455.90     26.20 o 
   7   6   1    14420.72    13649.30    354.60 o 
   8   6   1       45.06       27.18     10.44 o 
   9   6   1      415.02      397.59     43.51 o 
  10   6   1      589.73      553.02     43.70 o 
  11   6   1      216.21      225.99     43.85 o 
  12   6   1     2303.24     2211.62    260.39 o 
  13   6   1     4476.93     4505.65    376.58 o 
  14   6   1      442.32      390.88    132.49 o 
 -14   7   1      912.29      682.07    164.12 o 
 -13   7   1       44.10       39.36     77.30 o 
 -12   7   1     2353.61     2198.26    258.56 o 
 -11   7   1      699.86      470.26    125.00 o 
 -10   7   1       22.01       37.22     57.60 o 
  -9   7   1       26.71       -0.20     68.25 o 
  -8   7   1     2651.35     2720.12    240.00 o 
  -7   7   1       44.93       16.02     55.12 o 
  -6   7   1     1246.84      970.84    135.96 o 
  -5   7   1     2922.29     2728.39    207.55 o 
  -4   7   1     5922.01     5685.17    280.72 o 
  -3   7   1     6680.28     6034.95    185.45 o 
  -2   7   1     3867.36     3584.26     75.84 o 
  -1   7   1     1519.81     1456.67     52.35 o 
   0   7   1     5795.41     5817.60    105.69 o 
   1   7   1     1373.13     1251.39     51.65 o 
   2   7   1      745.24      694.53     49.63 o 
   3   7   1     6134.08     5880.96     93.56 o 
   4   7   1      959.63      968.21     49.98 o 
   5   7   1     1670.94     1455.28     91.94 o 
   6   7   1    11244.99    10676.68    430.68 o 
   7   7   1       38.42       49.18     51.61 o 
   8   7   1       75.52       52.07     10.02 o 
   9   7   1     6411.65     5761.57    399.78 o 
  10   7   1     5296.79     4995.54    136.74 o 
  11   7   1      120.69      229.22     98.19 o 
  12   7   1     3547.87     3308.91    321.89 o 
  13   7   1     3577.47     3295.29    331.95 o 
  14   7   1      107.71       73.34    113.58 o 
 -14   8   1      908.98      634.37    160.73 o 
 -13   8   1       62.17       79.21     72.89 o 
 -12   8   1     5606.84     5656.58    424.13 o 
 -11   8   1     1224.20     1027.57    182.75 o 
 -10   8   1     6847.42     6322.60    410.98 o 
  -9   8   1       68.02        0.21     65.05 o 
  -8   8   1      548.97      282.23     79.30 o 
  -7   8   1        5.23       20.09     47.13 o 
  -6   8   1     2927.04     2513.32    214.98 o 
  -5   8   1     1643.59     1529.96    162.88 o 
  -4   8   1    11627.22    11213.31    287.46 o 
  -3   8   1       20.56       15.44     19.79 o 
  -2   8   1       25.51       11.95     16.62 o 
  -1   8   1     9972.78     9547.56    142.75 o 
   0   8   1    13603.55    13284.82    171.25 o 
   1   8   1     1266.48     1189.69     51.50 o 
   2   8   1    21524.55    21418.94    219.06 o 
   3   8   1      695.39      694.81     35.58 o 
   4   8   1    11185.44    10300.53    198.32 o 
   5   8   1     1654.11     1384.37    175.55 o 
   6   8   1     1733.62     1762.75    190.05 o 
   7   8   1      531.65      566.88    118.24 o 
   8   8   1     9621.14     9267.00    459.92 o 
   9   8   1      158.90      201.14     85.12 o 
  10   8   1       27.35        6.02     62.88 o 
  11   8   1      109.92       92.29     78.78 o 
  12   8   1      819.69      850.69    170.40 o 
  13   8   1        9.25      103.45    114.49 o 
 -13   9   1      526.72      308.93    114.78 o 
 -12   9   1      279.85       91.85     76.64 o 
 -11   9   1      114.91       64.00     86.36 o 
 -10   9   1       35.94       28.95     74.96 o 
  -9   9   1     2740.90     2444.82    252.77 o 
  -8   9   1     7221.10     7160.79    411.48 o 
  -7   9   1     2999.00     3020.37    256.52 o 
  -6   9   1     1635.61     1278.11    161.50 o 
  -5   9   1      841.30      750.14    121.74 o 
  -4   9   1      357.42      274.50     24.54 o 
  -3   9   1     3339.39     3165.92     97.32 o 
  -2   9   1    22283.10    21092.60    263.56 o 
  -1   9   1    22990.64    23208.78    324.78 o 
   0   9   1      190.32      188.23     24.26 o 
   1   9   1      992.02      918.04     48.18 o 
   2   9   1     3761.20     3698.28     92.83 o 
   3   9   1      423.98      357.18     31.93 o 
   4   9   1     1506.57     1392.74     51.76 o 
   5   9   1     8547.79     7071.14     87.58 o 
   6   9   1      958.04      737.07    122.78 o 
   7   9   1      501.17      354.34    105.57 o 
   8   9   1     1574.53     1357.01    187.19 o 
   9   9   1     1018.87     1137.24    184.23 o 
  10   9   1     2634.20     2849.56    289.20 o 
  11   9   1    10694.54    11849.91    602.50 o 
  12   9   1      757.23      802.76    173.56 o 
  13   9   1     1400.95     1209.21    217.78 o 
 -13  10   1      617.67      709.74    179.56 o 
 -12  10   1      740.59      475.84    137.47 o 
 -11  10   1     3811.48     3618.67    343.28 o 
 -10  10   1      990.86      877.44    166.35 o 
  -9  10   1     6514.29     6035.60    406.93 o 
  -8  10   1      821.68      912.66    155.73 o 
  -7  10   1     2207.61     1831.37    210.96 o 
  -6  10   1      131.16      -13.99     61.88 o 
  -5  10   1    11145.12    10757.98    455.82 o 
  -4  10   1     1659.01     1453.57     50.74 o 
  -3  10   1     5177.52     5025.58    131.75 o 
  -2  10   1     9816.03     9754.03    190.65 o 
  -1  10   1     9913.49    10147.76    233.85 o 
   0  10   1     5390.67     5138.32    119.79 o 
   1  10   1    15641.66    15149.91    230.33 o 
   2  10   1      344.13      316.40     33.46 o 
   3  10   1     7011.88     6616.72    195.29 o 
   4  10   1     1178.66     1083.88     49.56 o 
   5  10   1      773.40      693.77     47.75 o 
   6  10   1     2742.05     2537.75    235.05 o 
   7  10   1     9422.75     9632.97    475.72 o 
   8  10   1     1153.96     1142.35    171.64 o 
   9  10   1     7586.99     7039.29    445.61 o 
  10  10   1     1397.68     1270.77    202.75 o 
  11  10   1      210.42      396.56    137.77 o 
  12  10   1      139.22      122.96     70.51 o 
  13  10   1     2597.03     2637.34    323.46 o 
 -12  11   1     1651.84     1818.56    264.79 o 
 -11  11   1      477.75      464.12    139.08 o 
 -10  11   1     2088.30     1597.80    234.76 o 
  -9  11   1     3438.33     3351.66    312.45 o 
  -8  11   1    12162.04    12715.59    578.34 o 
  -7  11   1     6532.79     6820.54    408.99 o 
  -6  11   1      794.06      816.15    141.46 o 
  -5  11   1     1074.12     1209.33    164.84 o 
  -4  11   1      332.96      287.55     26.43 o 
  -3  11   1    16965.90    16758.68    332.88 o 
  -2  11   1    10071.18    10719.46    210.87 o 
  -1  11   1      185.52      135.56     25.88 o 
   0  11   1     5843.25     5785.54    155.47 o 
   1  11   1     4272.35     4081.63    126.71 o 
   2  11   1     1585.15     1571.27    146.50 o 
   3  11   1     3709.03     3738.17    140.66 o 
   4  11   1     8736.15     8836.90    148.29 o 
   5  11   1      108.60       62.64     15.89 o 
   6  11   1      937.47      782.15    141.16 o 
   7  11   1     4323.71     3803.14    314.02 o 
   8  11   1        0.03      -58.88     80.37 o 
   9  11   1     4248.42     4315.87    355.96 o 
  10  11   1     4659.34     5008.55    399.89 o 
  11  11   1      142.01       75.14     67.76 o 
  12  11   1     2919.95     2838.76    324.11 o 
 -12  12   1     1125.68     1184.81    221.41 o 
 -11  12   1     1283.39     1408.30    229.24 o 
 -10  12   1     6247.97     6064.09    447.84 o 
  -9  12   1       18.97      -22.26     77.57 o 
  -8  12   1      507.65      620.31    141.49 o 
  -7  12   1      623.19      524.59    125.46 o 
  -6  12   1    12168.20    11385.71    521.00 o 
  -5  12   1      934.11      765.36    133.02 o 
  -4  12   1    16391.13    15570.45    370.46 o 
  -3  12   1      650.15      460.79     53.57 o 
  -2  12   1        4.78      -71.58     71.58 o 
  -1  12   1      519.81      489.62     49.39 o 
   0  12   1    11600.56    11480.29    228.48 o 
   1  12   1     8666.80     8332.78    190.27 o 
   2  12   1    33236.41    32000.68    357.38 o 
   3  12   1      299.98      293.87     34.49 o 
   4  12   1     4003.99     4021.97    141.76 o 
   5  12   1      294.70      227.70     33.44 o 
   6  12   1     1968.98     1714.52    210.52 o 
   7  12   1      200.81      158.89     71.93 o 
   8  12   1    26303.87    26259.98    865.25 o 
   9  12   1     1263.27     1443.52    218.80 o 
  10  12   1     1705.38     1536.85    231.63 o 
  11  12   1      456.61      360.54    136.58 o 
  12  12   1       72.46      455.52    151.09 o 
 -11  13   1      247.89      520.30    145.41 o 
 -10  13   1       42.34      -34.59     98.30 o 
  -9  13   1     9211.71     9603.40    556.67 o 
  -8  13   1     7310.15     7360.71    467.54 o 
  -7  13   1     7260.08     6975.29    438.06 o 
  -6  13   1       57.09       70.55     68.61 o 
  -5  13   1     1187.28      969.44     45.32 o 
  -4  13   1       24.83       52.63     17.46 o 
  -3  13   1     2695.20     2739.60    131.17 o 
  -2  13   1     6909.70     6565.74    214.57 o 
  -1  13   1     7891.90     7732.73    238.34 o 
   0  13   1      216.32      272.22     41.22 o 
   1  13   1     1671.07     1630.31     88.79 o 
   2  13   1     3325.95     3399.22    193.14 o 
   3  13   1    16249.83    16188.61    647.95 o 
   4  13   1     6820.17     6597.27    190.80 o 
   5  13   1     3974.52     3701.62    123.00 o 
   6  13   1     2984.07     2742.58    270.22 o 
   7  13   1     4354.87     4438.94    356.01 o 
   8  13   1      979.26      933.01    177.17 o 
   9  13   1      504.31      671.81    165.55 o 
  10  13   1     1031.47     1300.06    218.91 o 
  11  13   1     2667.29     3079.44    344.30 o 
 -11  14   1     4478.52     4921.37    438.92 o 
 -10  14   1       12.61       13.53     85.91 o 
  -9  14   1     2625.06     2587.14    298.74 o 
  -8  14   1      229.92      240.82     95.87 o 
  -7  14   1    11180.80    11397.86    581.60 o 
  -6  14   1     2019.07     1722.08    221.55 o 
  -5  14   1    10526.21    10398.19    512.86 o 
  -4  14   1       34.71       35.68     21.61 o 
  -3  14   1    14358.81    14208.02    311.10 o 
  -2  14   1       54.52       45.30     26.56 o 
  -1  14   1      546.74      490.99     71.51 o 
   0  14   1     1075.95     1033.78     75.99 o 
   1  14   1    20414.93    20898.06    327.42 o 
   2  14   1     2352.20     2444.70    137.86 o 
   3  14   1     5513.66     5652.69    200.85 o 
   4  14   1     1532.64     1506.86     96.71 o 
   5  14   1     1974.24     1684.42    106.98 o 
   6  14   1      362.94      490.16    125.96 o 
   7  14   1     5199.79     4814.21    380.98 o 
   8  14   1     3272.64     3514.65    338.74 o 
   9  14   1     6180.21     6408.72    470.48 o 
  10  14   1      971.80     1226.49    221.37 o 
 -10  15   1      131.10      -86.68    108.96 o 
  -9  15   1     2998.75     3034.88    339.56 o 
  -8  15   1     5848.65     5955.20    448.60 o 
  -7  15   1       40.49     -107.26    107.26 o 
  -6  15   1      896.52      947.05    174.45 o 
  -5  15   1       35.72      -66.79     89.61 o 
  -4  15   1      718.75      604.67     61.04 o 
  -3  15   1     1351.25     1643.45    111.56 o 
  -2  15   1    14867.56    15557.23    357.12 o 
  -1  15   1     1175.70     1177.96    102.55 o 
   0  15   1     2647.97     2775.74    157.11 o 
   1  15   1       81.27       32.83     29.71 o 
   2  15   1      746.99      753.63     83.45 o 
   3  15   1    12259.53    12433.13    310.26 o 
   4  15   1    16338.45    16794.04    330.65 o 
   5  15   1      794.02      703.64    143.43 o 
   6  15   1     6152.25     5848.32    415.62 o 
   7  15   1     1379.11     1756.42    231.04 o 
   8  15   1     1782.40     1879.58    256.89 o 
   9  15   1      490.19      480.48    149.62 o 
  10  15   1     1376.63     1330.14    240.54 o 
  -9  16   1        5.61      113.56     83.01 o 
  -8  16   1      241.64      261.92    127.02 o 
  -7  16   1      180.24      -41.01     95.68 o 
  -6  16   1     1752.94     1907.41    241.48 o 
  -5  16   1     4426.84     3931.69    337.55 o 
  -4  16   1    18225.61    18832.03    703.67 o 
  -3  16   1      453.50      498.01     65.20 o 
  -2  16   1      997.99     1107.20    100.92 o 
  -1  16   1       96.83       15.35     29.19 o 
   0  16   1     3565.05     3610.18    334.27 o 
   1  16   1      215.58      179.41     60.12 o 
   2  16   1    22220.38    21651.03    440.98 o 
   3  16   1      653.91      539.94     70.29 o 
   4  16   1       28.40       57.98     68.54 o 
   5  16   1      178.12       68.28     58.39 o 
   6  16   1      590.57      261.65    101.51 o 
   7  16   1      961.39      800.20    171.59 o 
   8  16   1     6070.26     6302.07    475.43 o 
   9  16   1      803.85      651.63    170.45 o 
  -8  17   1     3465.47     4126.83    394.79 o 
  -7  17   1      680.59      400.74    131.81 o 
  -6  17   1       15.30      -99.20     99.20 o 
  -5  17   1     1494.97     1795.22    237.92 o 
  -4  17   1        0.57      -24.86     69.26 o 
  -3  17   1    11272.74    11218.83    539.36 o 
  -2  17   1     3926.54     4292.24    202.16 o 
  -1  17   1     3929.58     4235.07    206.33 o 
   0  17   1     5777.88     5165.17    228.73 o 
   1  17   1     1740.19     1601.76    126.99 o 
   2  17   1      603.13      512.45     72.95 o 
   3  17   1     7284.17     7122.32    432.45 o 
   4  17   1     1012.61      843.30    153.54 o 
   5  17   1     7973.88     7506.16    484.54 o 
   6  17   1      486.03      234.29    105.42 o 
   7  17   1     3238.99     3142.07    335.86 o 
   8  17   1      753.12      850.95    189.09 o 
  -6  18   1      239.63       -9.01     73.17 o 
  -5  18   1     4486.75     4914.00    395.52 o 
  -4  18   1     5447.46     5380.15    400.07 o 
  -3  18   1     4134.67     4773.00    363.05 o 
  -2  18   1        5.98       16.56     58.50 o 
  -1  18   1     2130.29     2112.99    151.06 o 
   0  18   1       16.97      -32.00     44.71 o 
   1  18   1    11145.02    11660.75    351.64 o 
   2  18   1      921.49      898.54    152.61 o 
   3  18   1     8056.30     7415.89    455.39 o 
   4  18   1      517.75      455.09    112.29 o 
   5  18   1      125.80       24.42     70.39 o 
   6  18   1       33.70      -28.08     90.60 o 
  -5  19   1       52.24      -98.99    100.48 o 
  -4  19   1      775.34      715.54    159.27 o 
  -3  19   1     1665.27     1803.74    230.95 o 
  -2  19   1     9681.81     9955.01    521.49 o 
  -1  19   1     3211.97     3281.96    290.05 o 
   0  19   1     2328.12     2371.27    166.22 o 
   1  19   1      700.49      518.13    111.72 o 
   2  19   1        5.29      -90.81     90.81 o 
   3  19   1       25.09       43.84     68.08 o 
   4  19   1     4909.29     5238.23    408.98 o 
 -14   0   2     7893.72     8131.34    429.42 o 
 -12   0   2     4555.29     4591.54    293.23 o 
 -10   0   2    53691.50    55938.38    908.19 o 
  -8   0   2    66296.16    65964.15    868.58 o 
  -6   0   2       18.58       10.89     17.70 o 
  -4   0   2      749.86      465.42     46.88 o 
  -2   0   2   129566.95   133187.16    609.86 o 
   2   0   2   171791.59   172946.77    845.63 o 
   4   0   2    92784.63    99405.47    840.09 o 
   6   0   2     2449.66     2868.44    203.57 o 
   8   0   2    15042.49    15067.25    318.57 o 
  10   0   2    53244.09    52920.93    942.85 o 
  12   0   2     3904.77     4219.09    297.08 o 
  14   0   2      786.01      772.55    149.75 o 
 -15   1   2      433.97      476.92    102.71 o 
 -14   1   2     1789.68     1739.14    140.44 o 
 -13   1   2     8163.79     8336.81    291.62 o 
 -12   1   2    18970.95    19202.35    419.90 o 
 -11   1   2     5522.14     5865.31    179.15 o 
 -10   1   2     1693.73     1518.64     87.44 o 
  -9   1   2     2858.61     3084.87    142.40 o 
  -8   1   2    12282.14    12338.23    263.01 o 
  -7   1   2    32883.27    31119.64    320.75 o 
  -6   1   2    14555.00    12835.94    190.77 o 
  -5   1   2     3797.73     4016.40    115.12 o 
  -4   1   2      213.52       52.20     16.38 o 
  -3   1   2       12.63       50.43     10.88 o 
  -2   1   2     8410.06     8472.75    154.85 o 
  -1   1   2    99966.83   100032.32    529.72 o 
   1   1   2    31124.59    35166.70    227.21 o 
   2   1   2      249.99      605.14     33.14 o 
   3   1   2    58429.80    61638.24    377.29 o 
   4   1   2     7034.50     6325.30    133.90 o 
   5   1   2    32211.18    31663.06    389.05 o 
   6   1   2    14398.96    14042.84    187.59 o 
   7   1   2     2896.87     2787.49    113.75 o 
   8   1   2     7679.17     7473.83    158.33 o 
   9   1   2    12721.14    13796.47    229.26 o 
  10   1   2       10.89       48.91     25.59 o 
  11   1   2     4936.36     4874.33    223.37 o 
  12   1   2    13642.75    13418.65    372.22 o 
  13   1   2     6576.88     6801.89    278.53 o 
  14   1   2     4863.07     5104.58    252.10 o 
  15   1   2     3282.38     3436.32    313.91 o 
 -15   2   2     8265.23     9507.24    513.76 o 
 -14   2   2        0.44      -17.86     55.49 o 
 -13   2   2     5154.65     5102.08    225.16 o 
 -12   2   2     2747.14     2866.92    162.43 o 
 -11   2   2    28429.33    29464.86    389.19 o 
 -10   2   2      588.08      551.93     54.31 o 
  -9   2   2    53006.57    51514.80    454.03 o 
  -8   2   2     5321.92     5909.25    142.85 o 
  -7   2   2    22829.07    22541.41    320.72 o 
  -6   2   2    17178.03    17776.74    263.56 o 
  -5   2   2    58466.14    59738.34    364.64 o 
  -4   2   2     1980.90     1849.63     45.21 o 
  -3   2   2     1620.11     2126.62     96.24 o 
  -2   2   2     3135.02     3712.12    136.18 o 
  -1   2   2    59373.71    61248.35    410.94 o 
   0   2   2     2432.45     2661.55    118.75 o 
   1   2   2    15986.69    17852.93    319.77 o 
   2   2   2    19260.54    21024.59    679.18 o 
   3   2   2    55440.40    57351.16    300.31 o 
   4   2   2      145.28      168.77     25.84 o 
   5   2   2     4249.95     4138.60    130.90 o 
   6   2   2      194.98      135.39     25.24 o 
   7   2   2     7690.51     7496.92    146.80 o 
   8   2   2     2499.40     2355.13     91.69 o 
   9   2   2    23319.18    23862.88    334.54 o 
  10   2   2     1775.06     1941.35    102.15 o 
  11   2   2    15328.94    16105.47    307.58 o 
  12   2   2       47.94      103.88     44.07 o 
  13   2   2       16.60       39.49     36.08 o 
  14   2   2      263.09      202.58     92.57 o 
 -15   3   2     2684.63     2868.31    297.30 o 
 -14   3   2     1751.56     1797.90    226.64 o 
 -13   3   2     6547.81     6915.21    417.58 o 
 -12   3   2     7736.07     8287.34    332.58 o 
 -11   3   2    13724.92    13531.97    254.22 o 
 -10   3   2      494.85      456.73     44.67 o 
  -9   3   2       14.76       21.02     15.93 o 
  -8   3   2     5607.18     6293.72    138.85 o 
  -7   3   2    26701.44    26587.29    257.56 o 
  -6   3   2    51156.13    53307.11    476.15 o 
  -5   3   2     9252.08     9876.27    353.23 o 
  -4   3   2     3387.76     3720.45    167.67 o 
  -3   3   2     8992.75     9393.79    262.48 o 
  -2   3   2   124281.77   125709.27    876.96 o 
  -1   3   2       95.06       79.63     37.10 o 
   0   3   2    83548.62    86100.63   2224.54 o 
   1   3   2    18740.63    20951.86    263.69 o 
   2   3   2      734.46      546.45     26.48 o 
   3   3   2     4036.94     3562.75     76.62 o 
   4   3   2      293.62      429.81     29.10 o 
   5   3   2    30014.61    29785.06    336.90 o 
   6   3   2    43372.98    45491.18    472.52 o 
   7   3   2    23333.66    24319.65    341.72 o 
   8   3   2    14386.30    14987.58    218.13 o 
   9   3   2     8697.68     8957.25    284.15 o 
  10   3   2        7.10        0.80     25.50 o 
  11   3   2    13903.85    13451.01    396.39 o 
  12   3   2    15746.22    16801.68    454.01 o 
  13   3   2    11249.00    12115.83    360.85 o 
  14   3   2     4744.67     4663.54    372.84 o 
 -15   4   2        0.79      -47.73     85.41 o 
 -14   4   2     5990.79     5678.62    407.63 o 
 -13   4   2        6.49       15.17     73.08 o 
 -12   4   2      140.10       94.78     32.36 o 
 -11   4   2     2621.15     2861.15    149.60 o 
 -10   4   2    27490.08    28592.41    406.69 o 
  -9   4   2        0.00        1.43     14.95 o 
  -8   4   2    25674.45    26816.92    243.03 o 
  -7   4   2     8895.72     9166.85    135.69 o 
  -6   4   2    10602.13    11617.73    175.99 o 
  -5   4   2     1827.90     2341.06    164.70 o 
  -4   4   2    96706.02   101927.84    997.63 o 
  -3   4   2     2306.10     2270.97    137.68 o 
  -2   4   2    77847.34    77000.87    446.22 o 
  -1   4   2     6119.02     6882.15    119.22 o 
   0   4   2      971.20      939.77     56.49 o 
   1   4   2     7272.30     7080.00    102.37 o 
   2   4   2    18545.90    18683.88    291.80 o 
   3   4   2     7229.18     8034.67    107.43 o 
   4   4   2    72225.23    75297.07    946.86 o 
   5   4   2      740.58      704.25    128.36 o 
   6   4   2     9315.97     9299.35    201.01 o 
   7   4   2      862.73      658.75     46.48 o 
   8   4   2     8416.95     8276.54    172.13 o 
   9   4   2     2077.97     2034.45     91.92 o 
  10   4   2    31992.99    32460.30    388.30 o 
  11   4   2       17.78       25.80     32.08 o 
  12   4   2      304.67      299.56     60.94 o 
  13   4   2      197.82      178.11    104.51 o 
  14   4   2     2538.42     2341.21    272.66 o 
 -15   5   2     1760.66     1395.57    222.30 o 
 -14   5   2     7522.17     7589.06    481.99 o 
 -13   5   2     5746.60     5897.29    407.09 o 
 -12   5   2     7032.13     7046.12    428.62 o 
 -11   5   2     3469.46     3679.87    207.59 o 
 -10   5   2     2061.14     2048.36     78.39 o 
  -9   5   2     2553.69     2844.77     82.99 o 
  -8   5   2     8115.34     8140.32    122.48 o 
  -7   5   2    18369.88    18086.73    295.25 o 
  -6   5   2    46701.16    50300.58    840.93 o 
  -5   5   2    43271.81    44782.42    751.19 o 
  -4   5   2    13290.94    13417.50    385.56 o 
  -3   5   2     8961.95    10527.20    318.38 o 
  -2   5   2        7.83       52.45     16.42 o 
  -1   5   2    52993.59    49983.28    307.21 o 
   0   5   2    37550.93    36626.48    264.22 o 
   1   5   2      557.58     1314.85    158.56 o 
   2   5   2       66.04       43.14     10.53 o 
   3   5   2     3331.47     3264.07     70.73 o 
   4   5   2     5154.34     5205.32     91.59 o 
   5   5   2    37323.49    37262.85    264.17 o 
   6   5   2    22908.71    22936.14    299.65 o 
   7   5   2    32717.19    33423.97    325.39 o 
   8   5   2    24398.01    25000.51    451.53 o 
   9   5   2     4646.79     5043.22    136.19 o 
  10   5   2      548.77      469.19     77.97 o 
  11   5   2    24364.46    24273.97    787.46 o 
  12   5   2     3736.09     3715.63    322.55 o 
  13   5   2     5502.59     5315.02    402.79 o 
  14   5   2     3525.74     3273.48    332.65 o 
 -14   6   2      487.61      315.83    112.63 o 
 -13   6   2     1559.99     1438.22    213.48 o 
 -12   6   2      290.23      124.20     70.97 o 
 -11   6   2    11756.37    11544.85    407.11 o 
 -10   6   2      142.11      139.23     17.86 o 
  -9   6   2    11939.22    10651.74    527.47 o 
  -8   6   2      796.76      939.10    138.02 o 
  -7   6   2    15625.60    16026.07    522.77 o 
  -6   6   2     4278.44     4581.95    266.02 o 
  -5   6   2    52460.41    53531.79    860.43 o 
  -4   6   2     3173.29     3141.64    196.59 o 
  -3   6   2   113871.48   108590.19   1320.36 o 
  -2   6   2     1104.69     1465.07     54.71 o 
  -1   6   2    34875.73    36621.88    418.24 o 
   0   6   2     3693.64     4233.47     97.74 o 
   1   6   2    18564.37    18838.53    215.49 o 
   2   6   2     3710.84     3609.93     92.13 o 
   3   6   2    48335.53    48435.25    531.20 o 
   4   6   2     4519.09     4385.36     88.95 o 
   5   6   2    56991.21    59470.62    748.09 o 
   6   6   2     1096.85     1466.93     71.77 o 
   7   6   2     1278.84     1137.00     51.65 o 
   8   6   2      437.41      481.75     37.56 o 
   9   6   2    24332.80    25258.73    599.47 o 
  10   6   2      706.90      788.47     72.04 o 
  11   6   2     4348.18     4799.30    182.15 o 
  12   6   2      962.32      820.35    161.54 o 
  13   6   2      131.26      -71.97     93.03 o 
  14   6   2      164.75      137.86     77.60 o 
 -14   7   2     4800.66     4945.25    412.82 o 
 -13   7   2     2506.35     2386.72    285.76 o 
 -12   7   2    12115.32    11747.72    579.65 o 
 -11   7   2     2757.93     2215.42    247.89 o 
 -10   7   2     1013.09      860.45    151.76 o 
  -9   7   2      307.91      103.96     56.46 o 
  -8   7   2       22.81      -13.61     63.13 o 
  -7   7   2     4486.83     4077.63    275.00 o 
  -6   7   2    44575.80    44877.05    862.35 o 
  -5   7   2    46980.37    48904.79    855.76 o 
  -4   7   2     3402.10     3756.21    223.65 o 
  -3   7   2      791.38      563.04     26.08 o 
  -2   7   2     1557.26     1671.40     64.68 o 
  -1   7   2    18578.03    17830.30    218.13 o 
   0   7   2    32481.24    37466.05    312.85 o 
   1   7   2    18644.05    17019.39    203.89 o 
   2   7   2      292.17      336.69     28.58 o 
   3   7   2     1472.52     1434.72     53.28 o 
   4   7   2     1923.65     1594.36     57.32 o 
   5   7   2      153.08      161.96     17.53 o 
   6   7   2    42222.50    39823.93   1011.19 o 
   7   7   2     7643.56     7265.14    187.65 o 
   8   7   2     6274.39     6151.15    127.95 o 
   9   7   2      569.94      545.90     38.89 o 
  10   7   2     1387.27     1201.24    114.33 o 
  11   7   2      326.75      443.15    126.25 o 
  12   7   2     5280.73     4835.99    388.44 o 
  13   7   2     2611.60     2704.39    306.24 o 
  14   7   2     7885.43     9249.02    575.30 o 
 -14   8   2     2480.85     2705.80    314.43 o 
 -13   8   2     2839.23     3083.80    321.88 o 
 -12   8   2      484.79      441.32    111.36 o 
 -11   8   2     1865.54     2165.97    251.45 o 
 -10   8   2    18139.21    19466.23    708.51 o 
  -9   8   2      374.95      206.65     79.34 o 
  -8   8   2     4461.07     4208.83    302.61 o 
  -7   8   2     1288.73     1548.83    180.75 o 
  -6   8   2     6311.24     5895.89    328.21 o 
  -5   8   2     3141.65     3519.24    238.47 o 
  -4   8   2    31746.29    34020.63   1292.51 o 
  -3   8   2     3808.63     3604.27     74.41 o 
  -2   8   2    23044.50    25117.75    470.80 o 
  -1   8   2    17219.91    19482.31    312.17 o 
   0   8   2     3406.90     4028.21    137.49 o 
   1   8   2      903.25      891.38     50.44 o 
   2   8   2    18646.70    20074.20    227.18 o 
   3   8   2        2.54       28.55     12.44 o 
   4   8   2    55974.71    57106.22    773.46 o 
   5   8   2     2546.18     2805.26    105.83 o 
   6   8   2      167.42      395.63    118.51 o 
   7   8   2      208.23      221.83     24.23 o 
   8   8   2    25467.45    21686.20    271.67 o 
   9   8   2      749.44      782.92    149.85 o 
  10   8   2    14149.52    14819.19    631.71 o 
  11   8   2        6.96      -12.06     74.48 o 
  12   8   2     2106.24     2597.74    298.97 o 
  13   8   2       95.49      144.52    101.91 o 
 -13   9   2     4890.12     5584.63    445.63 o 
 -12   9   2      730.02      661.42    148.62 o 
 -11   9   2     5374.36     4972.40    387.31 o 
 -10   9   2      753.64      566.75    134.18 o 
  -9   9   2     4396.71     4947.83    357.47 o 
  -8   9   2      310.15      324.56     97.20 o 
  -7   9   2     4791.46     4922.02    324.04 o 
  -6   9   2     1699.72     1358.09    163.33 o 
  -5   9   2    16353.24    15288.05    518.13 o 
  -4   9   2    10835.29    10272.76    137.40 o 
  -3   9   2      308.76      282.52     30.08 o 
  -2   9   2    24981.79    25719.07    340.05 o 
  -1   9   2    34579.85    36376.16    352.15 o 
   0   9   2    10722.76    10689.83    190.06 o 
   1   9   2    33307.06    34985.40    334.91 o 
   2   9   2    14774.83    14890.26    208.18 o 
   3   9   2     1979.12     2311.46     77.52 o 
   4   9   2     2688.90     2665.50     75.93 o 
   5   9   2    27712.45    27368.95    331.13 o 
   6   9   2      239.14      158.61     67.56 o 
   7   9   2     9600.88     8710.31    444.04 o 
   8   9   2     1172.28     1110.39    171.77 o 
   9   9   2     2486.64     2459.57    263.74 o 
  10   9   2     1765.36     1921.69    239.48 o 
  11   9   2     1469.28     1352.08    205.83 o 
  12   9   2     1661.73     1597.98    244.39 o 
  13   9   2     4246.30     4410.79    404.60 o 
 -13  10   2       95.12       -9.33     87.28 o 
 -12  10   2       22.06       49.58     78.42 o 
 -11  10   2    11696.20    12818.11    633.05 o 
 -10  10   2     2377.78     2489.40    273.58 o 
  -9  10   2    20192.76    20275.90    737.05 o 
  -8  10   2      266.45      248.16     85.98 o 
  -7  10   2     2130.86     1862.30    203.06 o 
  -6  10   2      217.99       19.76     55.34 o 
  -5  10   2     1497.77     1308.20    160.53 o 
  -4  10   2        1.71       23.64      7.92 o 
  -3  10   2    13061.13    12935.09    208.34 o 
  -2  10   2     1888.38     2299.22     99.33 o 
  -1  10   2     4214.88     4407.22    129.41 o 
   0  10   2     1232.73     1315.22     70.66 o 
   1  10   2     6078.25     5758.05    143.66 o 
   2  10   2     4897.04     4978.00    128.64 o 
   3  10   2    36275.49    37426.32    562.03 o 
   4  10   2     6566.12     6852.51    204.09 o 
   5  10   2     2383.77     2414.25     90.22 o 
   6  10   2     3906.61     3982.46    296.46 o 
   7  10   2     7649.35     7558.92    422.88 o 
   8  10   2      207.69      155.80     78.16 o 
   9  10   2    20998.60    20905.54    767.08 o 
  10  10   2      957.21      843.74    165.11 o 
  11  10   2     3257.28     3376.00    335.55 o 
  12  10   2       76.63      169.98     75.33 o 
  13  10   2     1364.82     1319.10    230.17 o 
 -13  11   2     3010.48     2967.25    342.53 o 
 -12  11   2     3355.36     3259.81    345.12 o 
 -11  11   2     2580.88     2220.04    276.61 o 
 -10  11   2       37.74       48.40     81.37 o 
  -9  11   2       18.05       12.72     75.53 o 
  -8  11   2    13826.62    13772.96    601.14 o 
  -7  11   2     3224.88     3120.78    275.75 o 
  -6  11   2     6702.55     7581.10    412.77 o 
  -5  11   2    12574.32    12514.59    504.85 o 
  -4  11   2     1303.55     1344.00     52.72 o 
  -3  11   2       18.54       59.83     16.39 o 
  -2  11   2     4485.53     4753.02    140.29 o 
  -1  11   2    13027.67    13257.67    236.17 o 
   0  11   2    30873.09    32203.41    380.51 o 
   1  11   2    11775.17    11892.74    217.08 o 
   2  11   2    14648.33    14425.96    364.21 o 
   3  11   2     1651.62     1778.31     77.27 o 
   4  11   2     6732.00     7049.55    139.07 o 
   5  11   2     2248.02     2175.92     66.15 o 
   6  11   2     9603.24     9565.18    471.25 o 
   7  11   2     6535.21     6589.79    409.04 o 
   8  11   2     3576.44     3471.72    308.72 o 
   9  11   2       27.85      143.11     79.14 o 
  10  11   2       51.70      -15.35     75.25 o 
  11  11   2      213.40       46.24     65.62 o 
  12  11   2     1273.22     1134.46    211.58 o 
 -12  12   2      851.75      669.63    154.57 o 
 -11  12   2     1343.17     1151.11    206.43 o 
 -10  12   2    15281.25    15906.09    721.14 o 
  -9  12   2     2022.98     1921.60    243.07 o 
  -8  12   2     8167.04     7415.63    458.75 o 
  -7  12   2       42.43       21.45     50.85 o 
  -6  12   2      281.77      147.42     67.99 o 
  -5  12   2      150.45       99.87     59.05 o 
  -4  12   2    10605.57    11120.21    364.08 o 
  -3  12   2      317.46      265.92     31.67 o 
  -2  12   2    10062.70     9996.69    249.99 o 
  -1  12   2        9.79        6.58     20.33 o 
   0  12   2     1136.68     1031.29     69.25 o 
   1  12   2     3085.67     3247.86    119.21 o 
   2  12   2    21780.67    22799.14    305.05 o 
   3  12   2      135.24      159.42     30.12 o 
   4  12   2    17658.71    18375.99    369.96 o 
   5  12   2     2615.41     2396.15     84.75 o 
   6  12   2      860.73      609.75    124.21 o 
   7  12   2       90.28        6.23     64.74 o 
   8  12   2     4570.20     4705.44    377.42 o 
   9  12   2     2212.30     2296.31    274.42 o 
  10  12   2     6633.64     6830.09    484.45 o 
  11  12   2      208.01       18.88     68.65 o 
  12  12   2     4532.91     5379.25    463.85 o 
 -11  13   2     6671.23     7033.17    511.13 o 
 -10  13   2      306.93      116.56     91.05 o 
  -9  13   2      899.54      721.19    157.40 o 
  -8  13   2       22.46      -80.33     97.15 o 
  -7  13   2     3345.56     3202.39    302.51 o 
  -6  13   2     5892.81     5652.66    383.28 o 
  -5  13   2     4160.28     4187.79    313.46 o 
  -4  13   2    10126.38    10357.27    170.69 o 
  -3  13   2      826.46      817.96     90.09 o 
  -2  13   2      833.63      884.76    180.01 o 
  -1  13   2     3612.48     3795.14    168.31 o 
   0  13   2      415.01      435.60     48.38 o 
   1  13   2    10639.50    10491.39    223.52 o 
   2  13   2      328.51      338.00     40.03 o 
   3  13   2     2997.83     3096.93    112.89 o 
   4  13   2     1279.01     1360.89     67.62 o 
   5  13   2     3253.29     3283.37    241.41 o 
   6  13   2     8452.75     8815.02    482.09 o 
   7  13   2     3020.49     3359.65    311.55 o 
   8  13   2      360.24      612.08    144.92 o 
   9  13   2      551.28      357.28    126.37 o 
  10  13   2      179.21      147.57     90.17 o 
  11  13   2     2590.11     3186.25    353.61 o 
 -11  14   2     2128.33     2370.28    311.53 o 
 -10  14   2     1345.51     1423.70    229.37 o 
  -9  14   2     2373.04     2214.74    288.04 o 
  -8  14   2      517.83      548.89    137.08 o 
  -7  14   2      293.11      166.06     85.63 o 
  -6  14   2        4.95      -39.85     80.96 o 
  -5  14   2     6889.14     6913.84    417.43 o 
  -4  14   2     3411.94     3623.88    142.11 o 
  -3  14   2     9933.05    10116.19    423.71 o 
  -2  14   2       83.48       40.16     32.43 o 
  -1  14   2    10232.54     9998.25    282.21 o 
   0  14   2      523.30      469.19     64.34 o 
   1  14   2     2523.20     2576.99    117.24 o 
   2  14   2     2415.86     2381.28    108.62 o 
   3  14   2    18760.07    18860.92    300.73 o 
   4  14   2       85.49      114.12     50.64 o 
   5  14   2     7894.65     8299.47    297.31 o 
   6  14   2      599.11      707.83    144.43 o 
   7  14   2      494.51      585.80    135.57 o 
   8  14   2       42.55      -25.84     78.07 o 
   9  14   2     4469.99     4500.75    398.42 o 
  10  14   2     2159.83     1994.09    277.28 o 
 -10  15   2      824.48      933.08    202.09 o 
  -9  15   2      206.81      129.92    100.18 o 
  -8  15   2      532.64      466.46    134.22 o 
  -7  15   2     1607.36     1362.62    212.29 o 
  -6  15   2     7908.48     8806.44    501.66 o 
  -5  15   2     1166.01      992.20    167.27 o 
  -4  15   2      641.74      520.27     55.95 o 
  -3  15   2     2010.89     1896.52    120.19 o 
  -2  15   2     1082.72     1122.50    110.51 o 
  -1  15   2      349.91      394.06     62.10 o 
   0  15   2     6523.71     6699.32    241.51 o 
   1  15   2      101.15      114.33     39.34 o 
   2  15   2     1021.17     1139.81    133.73 o 
   3  15   2      584.84      579.21     69.95 o 
   4  15   2      242.31      206.17     38.60 o 
   5  15   2     1104.64     1113.91    181.74 o 
   6  15   2     4194.26     4810.34    377.93 o 
   7  15   2      928.64      748.68    161.31 o 
   8  15   2     2171.18     2550.95    304.14 o 
   9  15   2      360.83      245.86    100.79 o 
  -9  16   2       93.08       64.16     71.39 o 
  -8  16   2     3148.61     3760.26    365.67 o 
  -7  16   2      436.69      322.09    109.00 o 
  -6  16   2      872.95      520.32    130.94 o 
  -5  16   2     3646.74     3863.46    335.24 o 
  -4  16   2     4101.82     4485.13    346.32 o 
  -3  16   2     1138.27     1226.22    100.85 o 
  -2  16   2     8338.46     8494.46    273.58 o 
  -1  16   2      252.26      174.45     64.74 o 
   0  16   2       56.82       36.64     34.20 o 
   1  16   2     1214.96     1193.00    111.24 o 
   2  16   2     3866.77     4052.36    410.77 o 
   3  16   2      660.89      698.83     78.72 o 
   4  16   2     5768.57     5921.21    399.93 o 
   5  16   2     1232.23     1067.60    176.34 o 
   6  16   2      107.04      108.00     70.15 o 
   7  16   2      263.10      196.01     96.03 o 
   8  16   2      570.10      594.58    164.64 o 
  -8  17   2      426.71      578.61    156.63 o 
  -7  17   2     6212.71     6933.13    491.86 o 
  -6  17   2      801.90      738.76    158.41 o 
  -5  17   2     2125.46     2263.15    265.42 o 
  -4  17   2       67.61       82.83     58.36 o 
  -3  17   2       79.19       82.93     66.14 o 
  -2  17   2      292.26      324.59     60.36 o 
  -1  17   2     3353.74     3427.16    185.74 o 
   0  17   2     2307.06     1981.75    155.29 o 
   1  17   2      437.96      249.56     86.14 o 
   2  17   2     1118.02     1098.86    107.10 o 
   3  17   2      111.76      -76.65     76.65 o 
   4  17   2      153.02       11.70     56.01 o 
   5  17   2     1726.54     1987.45    251.37 o 
   6  17   2      110.22      -41.14     97.13 o 
   7  17   2     2503.16     2625.30    313.17 o 
  -7  18   2      466.59      524.64    148.40 o 
  -6  18   2     1171.74     1275.30    214.50 o 
  -5  18   2     1226.95     1193.14    202.84 o 
  -4  18   2     1152.39      928.01    169.76 o 
  -3  18   2     1244.63     1086.36    180.78 o 
  -2  18   2     1106.44      960.63    157.06 o 
  -1  18   2      520.25      375.93    137.15 o 
   0  18   2      207.77      109.75     41.09 o 
   1  18   2      710.90      695.90     91.31 o 
   2  18   2      900.72      526.47    125.45 o 
   3  18   2      465.51      179.20     93.60 o 
   4  18   2     1157.13     1070.56    178.54 o 
   5  18   2      808.23      622.62    149.00 o 
   6  18   2       70.92     -120.18    120.18 o 
  -5  19   2      452.30      298.81    111.29 o 
  -4  19   2        6.66      -50.35     86.72 o 
  -3  19   2      216.02      165.85     70.96 o 
  -2  19   2       16.42      183.54     82.61 o 
  -1  19   2      958.73      795.19    145.04 o 
   0  19   2     2405.60     2301.97    286.68 o 
   1  19   2      978.29      613.39    133.20 o 
   2  19   2      272.97      299.70    101.95 o 
   3  19   2      464.96      383.41    104.16 o 
   4  19   2       18.79     -101.47    101.47 o 
 -13   0   3      673.49      595.82    114.88 o 
 -11   0   3      139.22      184.52     63.16 o 
  -9   0   3      443.48      318.01     72.36 o 
  -7   0   3     1251.19     1345.96     82.09 o 
  -5   0   3      373.36      433.95     40.69 o 
  -3   0   3      187.28      215.26     25.93 o 
  -1   0   3     1646.81     1206.14     58.97 o 
   1   0   3     5928.66     6046.12    152.17 o 
   3   0   3     2193.06     2370.89     92.86 o 
   5   0   3     3815.10     3581.72    187.30 o 
   7   0   3      342.06      596.81     64.45 o 
   9   0   3      405.10      481.76     65.77 o 
  11   0   3       30.18       68.63     58.37 o 
  13   0   3     2004.92     2098.24    226.86 o 
 -15   1   3       93.29       32.46     66.31 o 
 -14   1   3      421.97      249.65     59.76 o 
 -13   1   3     1920.79     1926.21    141.88 o 
 -12   1   3      218.18      259.89     53.28 o 
 -11   1   3      595.07      622.46     59.75 o 
 -10   1   3     2312.57     2330.39    131.70 o 
  -9   1   3       15.05       -9.81     28.39 o 
  -8   1   3       89.44       18.20     33.29 o 
  -7   1   3      821.71      733.24     43.10 o 
  -6   1   3     4515.16     4312.70    126.74 o 
  -5   1   3      918.47      970.39     40.77 o 
  -4   1   3        7.67        8.85      7.93 o 
  -3   1   3      692.10      734.08     47.12 o 
  -2   1   3       41.73       60.65     13.13 o 
  -1   1   3     1884.33     1991.08     53.84 o 
   0   1   3     2313.53     2226.22     60.71 o 
   1   1   3       35.38       55.95     13.42 o 
   2   1   3       49.00       74.34     13.15 o 
   3   1   3      109.69      127.66     18.23 o 
   4   1   3     3943.38     3572.54     96.00 o 
   5   1   3     2215.08     1838.45     94.73 o 
   6   1   3      853.00      769.32     54.51 o 
   7   1   3     1191.16     1164.69     61.21 o 
   8   1   3      300.61      306.89     34.89 o 
   9   1   3      585.27      583.53     50.87 o 
  10   1   3     2059.25     2195.28    113.52 o 
  11   1   3       37.07       33.05     37.23 o 
  12   1   3      448.13      455.39     78.10 o 
  13   1   3      808.40      849.47    106.90 o 
  14   1   3      499.46      528.78     87.51 o 
 -15   2   3      758.01      703.62    154.49 o 
 -14   2   3      310.82      256.99     93.62 o 
 -13   2   3     2238.59     2365.31    210.86 o 
 -12   2   3     2361.74     2053.96    136.65 o 
 -11   2   3       37.63       42.24     27.84 o 
 -10   2   3      493.08      446.06     63.80 o 
  -9   2   3      104.21       77.29     33.35 o 
  -8   2   3     1430.94     1330.99     86.49 o 
  -7   2   3     3526.64     3226.64    121.94 o 
  -6   2   3     2598.96     2589.53     70.51 o 
  -5   2   3       84.39       71.18     12.18 o 
  -4   2   3     2803.63     2509.90     54.34 o 
  -3   2   3     1485.49     1144.99     33.97 o 
  -2   2   3     1912.54     1865.58     39.80 o 
  -1   2   3     3898.39     3744.29     77.80 o 
   0   2   3     2298.90     1984.60     70.67 o 
   1   2   3     4234.70     3770.11     99.37 o 
   2   2   3    23102.89    19706.63    280.33 o 
   3   2   3      128.94      203.08     25.49 o 
   4   2   3     2861.75     2650.50    148.97 o 
   5   2   3     1629.39     1525.56     71.07 o 
   6   2   3     1678.10     1337.11     72.27 o 
   7   2   3     1818.01     1570.19     70.38 o 
   8   2   3      368.40      427.92     40.37 o 
   9   2   3      552.12      621.30     59.53 o 
  10   2   3       20.59       14.60     23.79 o 
  11   2   3       78.38       79.08     38.53 o 
  12   2   3      432.02      427.74     76.50 o 
  13   2   3       15.26      123.49     66.19 o 
  14   2   3     2055.89     2299.83    260.72 o 
 -15   3   3      558.37      402.18    117.76 o 
 -14   3   3      139.26       46.02     72.18 o 
 -13   3   3      745.43      700.31     83.60 o 
 -12   3   3       16.20       -0.75     33.70 o 
 -11   3   3        1.25      -29.25     29.25 o 
 -10   3   3      868.31      878.12     61.25 o 
  -9   3   3       20.97       13.61     18.33 o 
  -8   3   3       27.60       31.35     16.60 o 
  -7   3   3     6586.01     6652.06    218.52 o 
  -6   3   3     1090.02     1163.56     54.81 o 
  -5   3   3      134.22      142.67     16.68 o 
  -4   3   3     7312.01     6319.14    168.54 o 
  -3   3   3     2776.12     2589.69    142.62 o 
  -2   3   3     8997.41     8455.28    139.77 o 
  -1   3   3      678.41      773.94     31.82 o 
   0   3   3     6446.75     5487.65     90.94 o 
   1   3   3      737.66      699.16     38.36 o 
   2   3   3     1525.76     1459.79     85.36 o 
   3   3   3       36.06       44.00     16.08 o 
   4   3   3    13945.32    12379.56    223.91 o 
   5   3   3     7612.28     7358.07    127.70 o 
   6   3   3     1939.24     1860.71     84.82 o 
   7   3   3     5013.61     4804.14    165.93 o 
   8   3   3     1714.04     1555.23     82.00 o 
   9   3   3       11.59        3.21     21.48 o 
  10   3   3      909.43      807.27     69.03 o 
  11   3   3        0.25       10.20     35.00 o 
  12   3   3     1592.22     1645.49    146.82 o 
  13   3   3      241.88      221.32     58.37 o 
  14   3   3        2.85        1.93     60.82 o 
 -15   4   3       65.56       47.03     55.61 o 
 -14   4   3     2095.43     1950.61    239.99 o 
 -13   4   3      121.92       45.45     63.37 o 
 -12   4   3      626.29      598.80     71.45 o 
 -11   4   3       98.48       74.84     31.87 o 
 -10   4   3      949.52      885.15     56.82 o 
  -9   4   3     2623.88     2453.65     86.42 o 
  -8   4   3     1109.23      932.08     45.60 o 
  -7   4   3     2768.23     2606.84     71.17 o 
  -6   4   3        6.97       18.01      7.02 o 
  -5   4   3     1259.54     1543.03    134.01 o 
  -4   4   3      216.15      206.59     48.00 o 
  -3   4   3    11381.42    11356.01    313.43 o 
  -2   4   3    17283.43    14697.80    702.64 o 
  -1   4   3      470.14      448.03     34.19 o 
   0   4   3      615.91      587.56     33.58 o 
   1   4   3      464.88      313.80     28.12 o 
   2   4   3     3899.57     3770.87     81.07 o 
   3   4   3     6211.48     6153.87    106.53 o 
   4   4   3     2318.47     1925.56     87.09 o 
   5   4   3       48.95       50.15     14.23 o 
   6   4   3     7538.42     7134.61    165.02 o 
   7   4   3     1206.66     1208.19     73.09 o 
   8   4   3      553.13      593.99     51.57 o 
   9   4   3     1280.31     1052.03     71.00 o 
  10   4   3     1053.12      979.79     71.44 o 
  11   4   3       47.75       16.60     31.79 o 
  12   4   3      355.28      412.65     70.56 o 
  13   4   3      234.88      183.30     86.48 o 
  14   4   3      300.27      322.93    114.75 o 
 -15   5   3      127.69       16.16     74.63 o 
 -14   5   3      303.40      179.19     99.65 o 
 -13   5   3       87.85      -77.96     77.96 o 
 -12   5   3     3976.42     3751.60    318.52 o 
 -11   5   3      130.42       48.85     39.02 o 
 -10   5   3     3378.18     3191.16     94.69 o 
  -9   5   3      744.85      684.84     57.00 o 
  -8   5   3       15.97       13.63      9.15 o 
  -7   5   3       42.56       51.63     15.17 o 
  -6   5   3       38.13       58.87     34.54 o 
  -5   5   3     3709.36     3421.80    210.71 o 
  -4   5   3     5577.98     5470.84    246.39 o 
  -3   5   3    24450.27    24593.42    490.05 o 
  -2   5   3      247.59      315.48     32.93 o 
  -1   5   3      638.82      483.62     27.69 o 
   0   5   3     3126.32     2769.77     76.05 o 
   1   5   3      207.94      258.38     24.17 o 
   2   5   3     5390.01     4543.01    123.23 o 
   3   5   3     5278.89     5022.38     99.00 o 
   4   5   3      161.43       92.23     14.66 o 
   5   5   3        4.21       18.62     12.63 o 
   6   5   3     2222.92     2011.40     97.56 o 
   7   5   3      187.22      276.42     68.18 o 
   8   5   3      377.91      330.23     37.22 o 
   9   5   3     3587.34     3671.59    123.22 o 
  10   5   3      704.01      637.57     55.92 o 
  11   5   3     1147.17     1149.82    103.35 o 
  12   5   3        3.91      -28.70     77.71 o 
  13   5   3       52.37        9.22     70.12 o 
  14   5   3      368.78      396.21    125.51 o 
 -14   6   3       83.22       -9.03     65.55 o 
 -13   6   3     3383.47     2978.05    304.17 o 
 -12   6   3      993.50     1140.61    188.64 o 
 -11   6   3      189.68       81.37     29.45 o 
 -10   6   3     2849.02     2555.93     59.89 o 
  -9   6   3     2958.82     2590.41    238.09 o 
  -8   6   3     1032.86     1012.16    144.81 o 
  -7   6   3     7305.01     6826.45    339.09 o 
  -6   6   3     5137.67     4618.16    267.33 o 
  -5   6   3     1853.61     1841.83    159.69 o 
  -4   6   3     3820.34     3483.56    208.50 o 
  -3   6   3     6922.66     6154.77    157.39 o 
  -2   6   3     2644.83     2366.92     58.99 o 
  -1   6   3    14005.73    13637.81    153.26 o 
   0   6   3      211.78      183.59     23.20 o 
   1   6   3       90.71      130.88     19.07 o 
   2   6   3     2407.75     2319.53     71.71 o 
   3   6   3     2018.15     2065.90     71.58 o 
   4   6   3     1821.93     1574.67     58.15 o 
   5   6   3     9510.64     9065.05    141.38 o 
   6   6   3       26.52       46.44     21.39 o 
   7   6   3      828.41      850.41     68.41 o 
   8   6   3    12303.16    11999.36    252.08 o 
   9   6   3      568.95      580.74     49.37 o 
  10   6   3        3.35        3.13     23.88 o 
  11   6   3      681.67      668.51     75.27 o 
  12   6   3      123.44      149.37     58.78 o 
  13   6   3      623.90      722.41    164.11 o 
  14   6   3       17.86        1.92     70.42 o 
 -14   7   3        9.33      125.16    101.51 o 
 -13   7   3     4660.76     4591.16    385.57 o 
 -12   7   3     2994.10     3126.11    305.33 o 
 -11   7   3     3593.95     3265.79    297.67 o 
 -10   7   3     1182.39     1175.91    172.74 o 
  -9   7   3     3927.21     3656.73    287.08 o 
  -8   7   3     8319.24     7702.06    397.37 o 
  -7   7   3      186.88      257.19     77.43 o 
  -6   7   3     2614.63     2464.89    203.18 o 
  -5   7   3     4567.31     4278.97    252.77 o 
  -4   7   3     8814.40     8420.24    337.16 o 
  -3   7   3     7380.84     7387.22    111.95 o 
  -2   7   3    11155.24    11267.26    140.24 o 
  -1   7   3     1689.71     1659.35     68.84 o 
   0   7   3    15458.13    15156.57    243.35 o 
   1   7   3     4330.38     4155.07    105.00 o 
   2   7   3      117.36      172.71     28.23 o 
   3   7   3      343.27      356.83     30.37 o 
   4   7   3     3800.94     3571.97     88.92 o 
   5   7   3        8.95        7.84     10.88 o 
   6   7   3       93.59       85.96     16.77 o 
   7   7   3     2133.50     1926.14     92.37 o 
   8   7   3      572.62      557.25     47.18 o 
   9   7   3      867.22      894.46     52.67 o 
  10   7   3     1521.08     1371.37    201.51 o 
  11   7   3      632.78      524.10    127.46 o 
  12   7   3     1131.60     1090.54    193.46 o 
  13   7   3      592.15      529.66    148.88 o 
 -14   8   3     2841.86     3351.66    350.06 o 
 -13   8   3      369.50      292.85    112.65 o 
 -12   8   3      143.87      200.70     97.58 o 
 -11   8   3        1.30      -73.16    101.54 o 
 -10   8   3     3184.04     3022.58    279.29 o 
  -9   8   3     1818.21     1791.27    210.27 o 
  -8   8   3     6796.83     6619.65    382.02 o 
  -7   8   3     2168.05     1894.27    196.87 o 
  -6   8   3     4869.79     4463.83    283.71 o 
  -5   8   3     3549.97     2665.53    208.60 o 
  -4   8   3      735.44      761.30     79.76 o 
  -3   8   3     2757.76     2791.70     79.49 o 
  -2   8   3    30914.94    29115.43    484.53 o 
  -1   8   3    20096.99    19788.70    248.26 o 
   0   8   3     6492.54     7078.45    147.99 o 
   1   8   3       48.28       57.32     16.99 o 
   2   8   3      933.55      853.55     50.51 o 
   3   8   3      488.15      586.72     39.58 o 
   4   8   3    12305.30    11799.22    326.67 o 
   5   8   3     1188.14     1180.88     51.89 o 
   6   8   3     9598.57     8911.11    238.11 o 
   7   8   3      670.78      709.32     52.29 o 
   8   8   3       51.18      100.35     18.11 o 
   9   8   3     4506.23     4278.82    252.47 o 
  10   8   3     4818.75     4940.74    375.13 o 
  11   8   3      597.87      628.00    155.34 o 
  12   8   3     3220.85     3008.04    325.54 o 
  13   8   3      174.32      -20.71     74.91 o 
 -13   9   3     3074.57     2947.57    328.95 o 
 -12   9   3      238.25      272.33    108.16 o 
 -11   9   3     2744.09     2569.90    281.54 o 
 -10   9   3      589.64      390.18    102.44 o 
  -9   9   3     6757.81     6867.19    415.85 o 
  -8   9   3     1979.41     2227.56    229.04 o 
  -7   9   3        9.55      -42.59     74.66 o 
  -6   9   3      833.17      834.02    134.78 o 
  -5   9   3     2019.72     2099.31    192.12 o 
  -4   9   3    14983.18    12696.64    130.69 o 
  -3   9   3     6013.63     5927.34    107.62 o 
  -2   9   3    10861.81    10457.03    269.50 o 
  -1   9   3        9.16       12.17     26.05 o 
   0   9   3     6493.97     6203.75    146.96 o 
   1   9   3    10620.92    10636.60    188.02 o 
   2   9   3    10439.17    10071.14    186.60 o 
   3   9   3    19740.58    19856.00    250.59 o 
   4   9   3       63.08       81.42     18.62 o 
   5   9   3       29.61       42.96     15.64 o 
   6   9   3        8.10        1.89     11.15 o 
   7   9   3      425.65      340.14     59.41 o 
   8   9   3     7407.35     7086.47    420.02 o 
   9   9   3     5169.67     5160.40    377.61 o 
  10   9   3      211.78      265.04    109.35 o 
  11   9   3      391.82      430.12    135.85 o 
  12   9   3      266.18      164.74    109.04 o 
  13   9   3     2432.32     2861.83    328.50 o 
 -13  10   3      313.31      265.08    114.70 o 
 -12  10   3       56.61       45.86     75.11 o 
 -11  10   3      135.92      276.23    114.01 o 
 -10  10   3        0.37      -57.43     75.12 o 
  -9  10   3     6711.28     6696.41    423.12 o 
  -8  10   3     1287.93     1124.53    173.32 o 
  -7  10   3     7709.48     7198.18    406.44 o 
  -6  10   3      181.26      -41.99     63.75 o 
  -5  10   3     5523.80     5583.29    328.96 o 
  -4  10   3      744.42      605.93     32.77 o 
  -3  10   3    15016.25    14284.13    324.47 o 
  -2  10   3      158.36      209.03     25.30 o 
  -1  10   3     8238.94     8308.26    180.54 o 
   0  10   3     4581.87     4569.19    133.75 o 
   1  10   3     7089.72     7158.65    163.43 o 
   2  10   3     5096.26     4701.53    128.17 o 
   3  10   3     7114.07     6576.80    158.38 o 
   4  10   3     7223.17     7014.16    140.53 o 
   5  10   3     1572.10     1603.83     62.18 o 
   6  10   3     4563.88     4293.73     93.10 o 
   7  10   3     2896.43     2966.63    269.65 o 
   8  10   3     1674.81     1693.27    216.06 o 
   9  10   3     2406.32     2569.83    277.01 o 
  10  10   3      694.56      654.91    151.25 o 
  11  10   3     9633.71    10012.28    579.77 o 
  12  10   3        7.78      -14.13     74.32 o 
 -13  11   3      455.62      376.29    131.82 o 
 -12  11   3      927.10      715.34    172.48 o 
 -11  11   3      144.49       38.17     68.79 o 
 -10  11   3     5711.93     6141.24    439.51 o 
  -9  11   3       24.25       12.19     75.00 o 
  -8  11   3      296.24      442.13    123.53 o 
  -7  11   3     1828.55     1373.36    183.59 o 
  -6  11   3     5270.23     5468.44    350.02 o 
  -5  11   3     5413.93     5738.24    347.85 o 
  -4  11   3     4363.54     4282.76     95.33 o 
  -3  11   3      193.40      175.34     34.06 o 
  -2  11   3     2794.36     2673.57     89.37 o 
  -1  11   3     1296.51     1359.18     78.18 o 
   0  11   3      901.27      911.04     64.00 o 
   1  11   3    10488.10    10271.97    205.00 o 
   2  11   3    23875.35    23179.54    298.57 o 
   3  11   3       32.02       17.26     18.90 o 
   4  11   3     3313.77     2896.18     95.59 o 
   5  11   3     4407.43     3953.97    100.59 o 
   6  11   3     1881.97     1786.59     54.10 o 
   7  11   3     8669.05     8879.10    475.10 o 
   8  11   3     2186.45     1822.27    233.75 o 
   9  11   3     1538.16     1646.11    225.27 o 
  10  11   3     2815.84     3086.97    320.67 o 
  11  11   3     2316.26     2621.02    309.50 o 
  12  11   3      175.38      249.32    112.93 o 
 -12  12   3     1873.57     2184.76    296.55 o 
 -11  12   3      201.10       22.01     89.49 o 
 -10  12   3      559.62      660.38    152.79 o 
  -9  12   3      490.75      710.49    158.68 o 
  -8  12   3    13771.86    13469.98    613.15 o 
  -7  12   3     4473.91     4792.31    353.45 o 
  -6  12   3     4695.49     4990.12    347.70 o 
  -5  12   3      263.81      248.28     91.73 o 
  -4  12   3     1708.53     1726.74     65.77 o 
  -3  12   3     1609.89     1311.53     67.87 o 
  -2  12   3     2383.29     2357.83    171.80 o 
  -1  12   3     2371.95     2238.03    104.28 o 
   0  12   3    16875.05    16465.03    276.94 o 
   1  12   3     1194.47     1084.51     71.56 o 
   2  12   3     1395.59     1386.61     78.77 o 
   3  12   3      102.11       84.31     22.14 o 
   4  12   3     1258.75     1239.97     65.78 o 
   5  12   3      601.08      601.71     42.20 o 
   6  12   3    11376.71    10566.68    476.82 o 
   7  12   3      274.86      232.08     89.85 o 
   8  12   3      907.31     1098.34    183.84 o 
   9  12   3        8.41      -74.50     85.85 o 
  10  12   3     2257.96     2257.67    277.81 o 
  11  12   3      671.89      741.33    179.73 o 
 -11  13   3     3043.39     3768.08    372.86 o 
 -10  13   3     4511.11     4750.93    406.31 o 
  -9  13   3     2320.99     2631.08    292.70 o 
  -8  13   3     1308.95     1003.97    175.96 o 
  -7  13   3     4625.84     4247.23    345.30 o 
  -6  13   3     1491.16     1403.45    192.96 o 
  -5  13   3     7653.34     7335.15    415.54 o 
  -4  13   3    10774.70    10799.89    176.30 o 
  -3  13   3     5444.53     5428.89    143.74 o 
  -2  13   3      257.63      139.75     56.42 o 
  -1  13   3     5212.14     5064.91    207.05 o 
   0  13   3     1086.25     1054.36     74.94 o 
   1  13   3     5621.78     5380.92    162.85 o 
   2  13   3     4259.27     4057.14    163.12 o 
   3  13   3     5919.16     5884.03    157.90 o 
   4  13   3      407.32      425.55     41.85 o 
   5  13   3     1958.97     2093.78    111.08 o 
   6  13   3       88.29      199.64     88.67 o 
   7  13   3     8795.26     9297.06    519.00 o 
   8  13   3     5113.28     5077.84    402.38 o 
   9  13   3     4931.71     5106.69    417.80 o 
  10  13   3      842.87      614.15    158.58 o 
  11  13   3     3421.51     3428.58    374.92 o 
 -11  14   3     1625.27     1634.31    259.17 o 
 -10  14   3      195.77       84.88     92.65 o 
  -9  14   3    13536.26    14145.72    688.72 o 
  -8  14   3      652.09      652.16    150.08 o 
  -7  14   3     3572.08     3564.63    325.73 o 
  -6  14   3     1856.03     1440.33    204.74 o 
  -5  14   3      271.87      190.92     69.33 o 
  -4  14   3       65.14       46.07     20.09 o 
  -3  14   3     6946.50     7112.18    172.52 o 
  -2  14   3       45.85       26.39     21.42 o 
  -1  14   3     4420.39     4662.16    256.36 o 
   0  14   3     1831.16     1816.59    180.34 o 
   1  14   3    14995.96    14885.63    299.70 o 
   2  14   3     1078.03      931.25     70.18 o 
   3  14   3    12140.32    12561.24    240.04 o 
   4  14   3      545.52      435.92     57.52 o 
   5  14   3     7024.07     7112.24    195.99 o 
   6  14   3     2184.80     2025.69    245.98 o 
   7  14   3     6061.06     6333.76    443.19 o 
   8  14   3      353.19      375.21    123.00 o 
   9  14   3     1447.06     1719.99    256.49 o 
  10  14   3       80.15      227.63    124.98 o 
 -10  15   3     8083.34     8018.17    553.96 o 
  -9  15   3      944.06     1121.78    209.25 o 
  -8  15   3      171.30       -8.05     76.85 o 
  -7  15   3     3049.53     2973.69    316.22 o 
  -6  15   3     4185.53     4172.91    346.64 o 
  -5  15   3     1683.55     1767.45    220.38 o 
  -4  15   3    16008.38    15653.74    309.09 o 
  -3  15   3      586.87      454.92     61.52 o 
  -2  15   3      459.57      493.60     71.77 o 
  -1  15   3     2313.03     2248.91    141.19 o 
   0  15   3      296.91      359.99     62.16 o 
   1  15   3     3029.20     3192.39    168.46 o 
   2  15   3    12301.67    12794.19    331.30 o 
   3  15   3     2209.24     2173.51    133.89 o 
   4  15   3     1557.70     1527.27    105.12 o 
   5  15   3     2646.89     2861.19    285.96 o 
   6  15   3     1282.10     1351.90    206.14 o 
   7  15   3     2717.85     2834.30    304.96 o 
   8  15   3     7761.95     8655.95    550.73 o 
   9  15   3      483.73      683.94    169.56 o 
  -9  16   3      278.90      240.20    106.25 o 
  -8  16   3     6861.57     7274.38    504.86 o 
  -7  16   3      511.02      475.40    129.50 o 
  -6  16   3     1296.88     1403.65    211.38 o 
  -5  16   3     1448.05     1622.71    218.40 o 
  -4  16   3     3831.65     3920.99    323.22 o 
  -3  16   3     2526.64     2518.74    412.81 o 
  -2  16   3     8529.70     8797.36    281.00 o 
  -1  16   3      776.50      755.89    143.97 o 
   0  16   3    11318.96    11348.32    329.67 o 
   1  16   3       79.33       54.49     60.75 o 
   2  16   3      750.15      822.24     89.78 o 
   3  16   3        0.47        0.65     32.28 o 
   4  16   3    15410.09    15085.09    641.28 o 
   5  16   3      162.47      162.08     82.52 o 
   6  16   3     9995.21    10675.29    578.39 o 
   7  16   3     1590.00     1738.61    245.84 o 
   8  16   3      247.09      450.13    140.34 o 
  -8  17   3       42.84      -38.39     79.32 o 
  -7  17   3       77.04       33.07     65.43 o 
  -6  17   3      468.51      566.48    128.97 o 
  -5  17   3     9655.22     9081.98    527.39 o 
  -4  17   3        5.54      -42.24     75.68 o 
  -3  17   3     7679.93     7676.55    448.57 o 
  -2  17   3      102.96       47.97     36.55 o 
  -1  17   3       61.88       20.90     42.09 o 
   0  17   3      765.59      604.71     80.08 o 
   1  17   3     7735.00     7814.38    282.04 o 
   2  17   3     9759.55     9892.17    311.08 o 
   3  17   3     4621.64     3913.87    323.52 o 
   4  17   3      228.16      113.41     73.99 o 
   5  17   3      135.85       28.19     70.36 o 
   6  17   3      444.43      310.15    113.53 o 
   7  17   3     5283.91     6469.37    482.26 o 
  -7  18   3     4719.51     5085.01    429.99 o 
  -6  18   3     1166.60      930.90    181.56 o 
  -5  18   3     1955.32     2531.19    288.74 o 
  -4  18   3      765.56      627.23    153.36 o 
  -3  18   3     7252.93     7749.14    466.82 o 
  -2  18   3     2462.55     2606.89    262.22 o 
  -1  18   3     6799.76     7196.57    277.79 o 
   0  18   3      801.02      821.47     99.22 o 
   1  18   3     2108.37     1875.27    158.02 o 
   2  18   3      367.43      410.17    109.32 o 
   3  18   3     4197.64     4379.46    355.57 o 
   4  18   3      559.75      540.00    142.16 o 
   5  18   3     5268.73     5554.10    431.51 o 
   6  18   3     2721.45     2751.91    317.45 o 
  -5  19   3      605.15      618.26    150.66 o 
  -4  19   3    14843.15    15384.21    696.26 o 
  -3  19   3      341.98      269.97     97.27 o 
  -2  19   3      265.20      177.46     67.04 o 
  -1  19   3     1967.41     1628.91    204.69 o 
   0  19   3     2938.76     3140.10    191.11 o 
   1  19   3     3843.71     3906.13    313.35 o 
   2  19   3     8263.59     8529.14    486.77 o 
   3  19   3     1478.73     1351.53    204.61 o 
   4  19   3     1493.34     1572.35    230.18 o 
 -14   0   4     4066.23     4248.44    304.29 o 
 -12   0   4    13681.06    13895.13    501.66 o 
 -10   0   4      836.90      682.30    103.02 o 
  -8   0   4    10315.96     9793.95    232.43 o 
  -6   0   4   112443.15   109706.71   1191.56 o 
  -4   0   4      908.80     1672.58    148.04 o 
  -2   0   4     3062.88     2268.61     95.13 o 
   0   0   4   167019.81   176114.30    834.21 o 
   2   0   4   240151.59   251233.69   1215.01 o 
   4   0   4     2365.73     1674.66     95.01 o 
   6   0   4    41708.01    42398.27    711.87 o 
   8   0   4    29356.52    30224.69    665.79 o 
  10   0   4    14495.29    14990.02    525.23 o 
  12   0   4    11679.05    11199.62    495.97 o 
  14   0   4    16660.87    17585.70    676.80 o 
 -15   1   4     6431.31     5992.23    390.56 o 
 -14   1   4     3998.79     4238.23    213.89 o 
 -13   1   4     1823.52     1937.72    140.25 o 
 -12   1   4      351.71      344.59     60.77 o 
 -11   1   4     8545.38     8930.29    402.81 o 
 -10   1   4    15361.58    15784.29    336.01 o 
  -9   1   4    24759.66    24955.43    396.44 o 
  -8   1   4    38451.07    38316.86    365.84 o 
  -7   1   4    11110.87    11276.94    162.99 o 
  -6   1   4     6421.07     6520.80    114.59 o 
  -5   1   4     2064.05     1950.01     57.40 o 
  -4   1   4     9508.24     8238.32    106.87 o 
  -3   1   4      787.43      633.26     30.69 o 
  -2   1   4   111338.57   115043.79    945.95 o 
  -1   1   4   135463.70   139799.22    784.40 o 
   0   1   4    12896.42    14860.55    334.24 o 
   1   1   4    11739.71    13128.42    177.43 o 
   2   1   4    25427.53    24717.98    216.98 o 
   3   1   4   109535.40   110499.14   1211.05 o 
   4   1   4   159164.42   164072.75    799.75 o 
   5   1   4    37428.02    43523.03    468.21 o 
   6   1   4      485.21      674.84     51.55 o 
   7   1   4       16.25        4.65     18.53 o 
   8   1   4     2799.97     2772.03    108.62 o 
   9   1   4    11208.08    11524.67    249.48 o 
  10   1   4    12049.35    12601.81    339.34 o 
  11   1   4     5091.64     5432.40    234.51 o 
  12   1   4     1136.97     1044.52    110.07 o 
  13   1   4     2953.62     2987.48    195.00 o 
  14   1   4      840.02      726.73    131.63 o 
 -15   2   4      736.91      883.20    164.82 o 
 -14   2   4      173.97      208.66     84.72 o 
 -13   2   4    11387.62    11919.87    338.21 o 
 -12   2   4      178.89      150.08     40.80 o 
 -11   2   4    10635.90    10952.64    233.70 o 
 -10   2   4     7113.64     7102.07    221.97 o 
  -9   2   4      362.91      297.18     71.41 o 
  -8   2   4      838.55      981.67     82.01 o 
  -7   2   4    76628.23    77710.49    462.03 o 
  -6   2   4      178.61      267.63     23.16 o 
  -5   2   4    36132.40    36709.16    237.27 o 
  -4   2   4     3841.48     4619.01     75.51 o 
  -3   2   4     1672.12     1496.60     43.22 o 
  -2   2   4    67915.39    72316.96    620.00 o 
  -1   2   4    65411.73    71355.84    304.88 o 
   0   2   4     2155.56     2199.00     71.63 o 
   1   2   4   147212.02   152097.70    627.92 o 
   2   2   4        3.33       16.08     14.25 o 
   3   2   4    23364.44    26654.73    736.18 o 
   4   2   4     6982.18     6316.70    129.50 o 
   5   2   4    83888.55    85536.55   1093.99 o 
   6   2   4     5292.98     5054.34    143.06 o 
   7   2   4    20210.11    20901.16    364.80 o 
   8   2   4      311.01      407.36     39.58 o 
   9   2   4     7720.47     8241.21    207.15 o 
  10   2   4     4266.14     4552.81    163.67 o 
  11   2   4    22253.99    22220.60    471.56 o 
  12   2   4       31.69       30.97     37.47 o 
  13   2   4     9542.82     9483.23    435.26 o 
  14   2   4       27.35       42.43     66.01 o 
 -15   3   4     2189.81     1829.71    236.40 o 
 -14   3   4     5154.57     4640.74    354.10 o 
 -13   3   4       65.63       37.33     48.55 o 
 -12   3   4     5617.34     5922.19    222.32 o 
 -11   3   4     4475.01     4310.25    141.05 o 
 -10   3   4     9833.48    10057.49    201.04 o 
  -9   3   4    22977.09    23215.92    592.25 o 
  -8   3   4    20058.42    20338.64    522.28 o 
  -7   3   4     1926.85     1799.65     87.48 o 
  -6   3   4     1015.35     1152.13     61.21 o 
  -5   3   4    29956.79    30177.42    196.73 o 
  -4   3   4    13860.82    14842.48    130.66 o 
  -3   3   4    15535.20    16646.16    132.14 o 
  -2   3   4   198969.03   215945.38   1356.42 o 
  -1   3   4    50604.37    51407.65    317.48 o 
   0   3   4    26506.18    28221.19    254.78 o 
   1   3   4    10083.34    11355.17    142.78 o 
   2   3   4    16879.64    16461.21    519.33 o 
   3   3   4    51867.66    54275.47    753.46 o 
   4   3   4   122995.23   128344.55   2016.83 o 
   5   3   4    11556.37    12809.75    175.01 o 
   6   3   4      554.00      578.50     50.43 o 
   7   3   4        0.79       13.10     17.21 o 
   8   3   4     2803.47     2726.49    110.73 o 
   9   3   4     8040.44     7964.33    199.22 o 
  10   3   4    31159.32    32320.94    423.93 o 
  11   3   4     8687.04     8754.24    292.32 o 
  12   3   4     2298.79     2273.32    217.58 o 
  13   3   4      884.97     1161.87    125.36 o 
  14   3   4      180.60      206.20     89.20 o 
 -15   4   4      587.09      546.66    135.87 o 
 -14   4   4     2187.33     2090.99    251.43 o 
 -13   4   4     3316.18     3242.20    290.29 o 
 -12   4   4    19823.51    21139.71    396.95 o 
 -11   4   4     3055.58     2999.85    109.07 o 
 -10   4   4     2712.00     2597.26     94.21 o 
  -9   4   4     4136.01     3955.35    145.67 o 
  -8   4   4     6425.17     7063.73    121.51 o 
  -7   4   4      364.02      354.34     40.43 o 
  -6   4   4    55454.66    56636.91   1077.72 o 
  -5   4   4      175.89      221.86     22.69 o 
  -4   4   4    14889.00    15113.40    781.05 o 
  -3   4   4       19.29       55.82      8.60 o 
  -2   4   4    86260.06    87662.74    456.12 o 
  -1   4   4    42376.89    42274.73    381.39 o 
   0   4   4    25270.72    24517.67    221.46 o 
   1   4   4     1098.29     1535.85     66.90 o 
   2   4   4     6436.04     5763.29    137.71 o 
   3   4   4       80.65       37.71     13.48 o 
   4   4   4    25432.32    26414.17    331.48 o 
   5   4   4     3900.84     4658.87    114.94 o 
   6   4   4    51636.83    52444.52    759.09 o 
   7   4   4      447.61      426.99     52.45 o 
   8   4   4    46886.85    47513.70    443.49 o 
   9   4   4      191.04      226.68     37.74 o 
  10   4   4        6.81       97.21     32.42 o 
  11   4   4     3976.35     4111.92    198.03 o 
  12   4   4     8179.94     8632.35    297.78 o 
  13   4   4      124.15      141.46     74.14 o 
  14   4   4     9847.30    10184.71    578.44 o 
 -15   5   4     7113.28     6454.21    463.15 o 
 -14   5   4     2479.73     1964.53    247.18 o 
 -13   5   4      110.93      135.94     76.31 o 
 -12   5   4       22.99       49.64     61.75 o 
 -11   5   4    21214.01    21949.24    345.94 o 
 -10   5   4     5220.75     5410.89    120.18 o 
  -9   5   4    13447.48    13603.61    233.19 o 
  -8   5   4     7541.72     7321.79    107.67 o 
  -7   5   4     3459.13     3511.78    122.90 o 
  -6   5   4       76.62       73.44     39.39 o 
  -5   5   4    19934.69    21871.37    524.58 o 
  -4   5   4    36460.86    36636.18    641.37 o 
  -3   5   4   176689.16   189550.38   1500.86 o 
  -2   5   4    53054.32    55257.13    389.02 o 
  -1   5   4    42291.18    46980.71    397.62 o 
   0   5   4    18949.69    19486.09    212.08 o 
   1   5   4     1241.09      992.88     69.59 o 
   2   5   4    32992.52    33442.25    480.35 o 
   3   5   4     2569.37     2108.57     78.77 o 
   4   5   4     4550.81     3578.54     93.35 o 
   5   5   4    16652.55    17358.31    216.17 o 
   6   5   4     1369.79     1558.41     89.79 o 
   7   5   4     3070.10     3329.01    140.61 o 
   8   5   4     5624.70     5423.27    226.12 o 
   9   5   4    12672.56    12537.83    235.11 o 
  10   5   4     7527.06     7317.79    190.16 o 
  11   5   4     6693.07     6922.98    248.55 o 
  12   5   4     2393.72     2185.79    256.88 o 
  13   5   4      250.25      309.38    122.34 o 
  14   5   4     2684.48     2621.87    305.38 o 
 -14   6   4      307.23      218.69     97.77 o 
 -13   6   4    10272.98    10047.64    543.95 o 
 -12   6   4     2355.12     2174.25    248.14 o 
 -11   6   4    12121.61    11167.90    527.97 o 
 -10   6   4      243.18      263.11     89.79 o 
  -9   6   4      170.81       39.62     66.95 o 
  -8   6   4     1344.92     1578.36    175.28 o 
  -7   6   4    19539.87    19796.80    582.55 o 
  -6   6   4     1302.90     1319.47    144.34 o 
  -5   6   4    53714.45    56588.96    885.03 o 
  -4   6   4    11305.60    12054.80    386.72 o 
  -3   6   4       70.74       80.04     16.66 o 
  -2   6   4    35595.69    42976.62    355.24 o 
  -1   6   4   121170.40   123384.00    473.47 o 
   0   6   4       36.53      183.80     36.68 o 
   1   6   4    29374.32    28511.51    238.03 o 
   2   6   4     2632.64     2231.65     66.81 o 
   3   6   4      136.16      182.01     22.03 o 
   4   6   4     5273.77     5434.85    135.61 o 
   5   6   4    22250.46    21596.49    422.68 o 
   6   6   4      657.94      495.48     39.99 o 
   7   6   4    66245.12    66487.45    602.42 o 
   8   6   4     2214.85     2126.63    115.89 o 
   9   6   4    12086.03    12863.24    228.23 o 
  10   6   4      384.59      421.25     62.14 o 
  11   6   4     3653.14     3834.73    179.13 o 
  12   6   4       55.80      194.13    103.72 o 
  13   6   4     8123.15     7582.98    500.76 o 
 -14   7   4     4589.75     4375.02    391.21 o 
 -13   7   4     3009.51     2536.99    284.19 o 
 -12   7   4     2593.00     2082.86    249.87 o 
 -11   7   4      340.23      273.95     83.31 o 
 -10   7   4    12349.41    12228.34    542.90 o 
  -9   7   4      641.44      832.63    142.44 o 
  -8   7   4    18279.68    19250.79    618.23 o 
  -7   7   4     9280.89     9846.02    426.36 o 
  -6   7   4     1566.30     1592.02    163.29 o 
  -5   7   4      262.07      191.96     56.53 o 
  -4   7   4    30614.76    33514.55    667.43 o 
  -3   7   4    22061.63    25120.93    300.02 o 
  -2   7   4    94887.18   102212.98   1027.54 o 
  -1   7   4    26516.17    27935.65    320.79 o 
   0   7   4      205.22      182.43     21.60 o 
   1   7   4    18785.93    18616.97    203.97 o 
   2   7   4     6834.34     6920.23    136.35 o 
   3   7   4    16496.80    16597.00    207.30 o 
   4   7   4    19857.13    19368.20    221.61 o 
   5   7   4     3296.22     3193.58    121.10 o 
   6   7   4     3454.31     3437.71     97.08 o 
   7   7   4      174.43       82.64     67.93 o 
   8   7   4      671.70      655.51     63.20 o 
   9   7   4     6916.63     7196.85    160.12 o 
  10   7   4     5501.76     6215.29    205.90 o 
  11   7   4     8464.50     8936.24    517.88 o 
  12   7   4      569.06      600.55    150.18 o 
  13   7   4       35.09       20.75     79.38 o 
 -14   8   4     3716.03     3451.19    354.62 o 
 -13   8   4      693.87      599.84    146.54 o 
 -12   8   4    17280.45    17422.11    724.70 o 
 -11   8   4     1593.93     1160.39    185.47 o 
 -10   8   4       80.79       96.57     66.17 o 
  -9   8   4       42.52      -18.09     70.13 o 
  -8   8   4     2959.25     3296.74    268.26 o 
  -7   8   4      652.95      726.57    124.93 o 
  -6   8   4    29375.29    30410.20    737.75 o 
  -5   8   4     2717.25     2930.14    219.54 o 
  -4   8   4    12919.86    11529.88    355.26 o 
  -3   8   4       19.06       31.83     11.89 o 
  -2   8   4     8530.12     9421.84    141.19 o 
  -1   8   4     1789.84     1947.00     68.28 o 
   0   8   4    52249.77    54402.64    367.55 o 
   1   8   4     4248.82     3781.63    109.20 o 
   2   8   4    29769.41    31160.27    303.85 o 
   3   8   4        4.17       56.94     17.39 o 
   4   8   4     1026.74     1175.03     66.70 o 
   5   8   4     7756.70     7670.46    142.22 o 
   6   8   4    24327.73    24567.00    450.63 o 
   7   8   4      345.71      373.10     44.39 o 
   8   8   4    19416.55    19306.38    260.62 o 
   9   8   4       82.71      111.24     29.46 o 
  10   8   4      620.41      481.78    138.22 o 
  11   8   4        1.78       -6.15     72.93 o 
  12   8   4     6910.14     7167.05    488.55 o 
  13   8   4      121.99      201.01    103.60 o 
 -14   9   4     2711.05     2775.09    324.67 o 
 -13   9   4     2013.50     2083.78    268.21 o 
 -12   9   4      211.74      229.46    107.99 o 
 -11   9   4     9640.41    10251.88    551.33 o 
 -10   9   4     3516.74     3530.85    309.41 o 
  -9   9   4     8975.89     8696.41    470.56 o 
  -8   9   4      983.45      885.89    150.73 o 
  -7   9   4     4556.30     4921.22    325.87 o 
  -6   9   4    10061.38    10908.73    458.54 o 
  -5   9   4    13943.14    13624.84    490.20 o 
  -4   9   4     2711.64     2772.25     61.93 o 
  -3   9   4    18204.39    18366.56    192.24 o 
  -2   9   4     4736.83     5005.13    110.03 o 
  -1   9   4     6005.85     6728.57    132.45 o 
   0   9   4     5561.92     5838.86    132.13 o 
   1   9   4    10450.61    10674.09    192.46 o 
   2   9   4    18482.04    19925.04    255.81 o 
   3   9   4    25064.81    26741.87    286.95 o 
   4   9   4    11689.46    11996.73    205.25 o 
   5   9   4    16064.36    16348.36    284.18 o 
   6   9   4     7930.74     7830.45    217.50 o 
   7   9   4      267.27      294.01     55.17 o 
   8   9   4     3561.69     3543.73    105.39 o 
   9   9   4     6406.50     6650.69    431.61 o 
  10   9   4     4948.39     4959.17    387.05 o 
  11   9   4     2817.15     2509.20    290.60 o 
  12   9   4     4169.09     4639.58    409.20 o 
  13   9   4      815.60      962.49    200.53 o 
 -13  10   4     6771.39     6952.18    508.70 o 
 -12  10   4      443.82      285.84    103.00 o 
 -11  10   4    12304.42    12856.84    635.14 o 
 -10  10   4     1574.95     1879.31    237.61 o 
  -9  10   4     3024.03     2965.47    284.21 o 
  -8  10   4     4061.62     4096.41    320.02 o 
  -7  10   4    21059.06    20699.69    686.81 o 
  -6  10   4      315.98      391.30     95.57 o 
  -5  10   4    36591.61    36655.26    833.79 o 
  -4  10   4     2468.90     2296.33     64.68 o 
  -3  10   4      262.45      224.86     23.94 o 
  -2  10   4      401.31      488.56     37.59 o 
  -1  10   4    24207.88    23657.85    389.22 o 
   0  10   4       89.53       39.77     26.86 o 
   1  10   4    38875.53    41289.69    468.48 o 
   2  10   4      484.97      556.37     47.41 o 
   3  10   4     9534.66    10630.86    218.28 o 
   4  10   4     5095.32     4914.02    124.67 o 
   5  10   4     2268.77     2444.22     85.47 o 
   6  10   4     2221.91     2188.92     79.81 o 
   7  10   4    14253.56    13655.39    593.64 o 
   8  10   4        0.66      -73.45     82.79 o 
   9  10   4        3.64      145.71    110.15 o 
  10  10   4      194.33      254.58     94.89 o 
  11  10   4     3357.59     3483.76    352.04 o 
  12  10   4       35.41      131.80     97.48 o 
 -13  11   4     1082.65     1012.01    199.99 o 
 -12  11   4       16.63     -127.83    127.83 o 
 -11  11   4      797.51      806.14    168.17 o 
 -10  11   4    10636.26    10713.06    571.49 o 
  -9  11   4     3855.88     4325.33    352.47 o 
  -8  11   4     8571.48     9058.08    486.99 o 
  -7  11   4      777.37      834.67    144.95 o 
  -6  11   4     2107.08     1816.54    205.28 o 
  -5  11   4      348.29      373.59     92.18 o 
  -4  11   4     7643.34     7789.23    177.06 o 
  -3  11   4     5368.30     5107.39    126.40 o 
  -2  11   4     5591.51     6105.92    135.30 o 
  -1  11   4      537.01      557.68     43.58 o 
   0  11   4      500.85      494.61     48.95 o 
   1  11   4     6090.32     6200.05    162.14 o 
   2  11   4    16558.44    16927.73    259.78 o 
   3  11   4     4823.95     5073.34    137.44 o 
   4  11   4    25244.19    26216.52    497.58 o 
   5  11   4     6321.02     6636.68    139.72 o 
   6  11   4      261.32      341.66     29.62 o 
   7  11   4      315.62      361.22    116.96 o 
   8  11   4     8486.61     8919.33    502.43 o 
   9  11   4     1966.67     1712.42    235.56 o 
  10  11   4     7228.45     7977.42    516.84 o 
  11  11   4     1423.72     1797.39    257.50 o 
  12  11   4     3850.69     4157.31    400.20 o 
 -12  12   4     7574.91     7264.89    516.82 o 
 -11  12   4      116.19      111.22     96.05 o 
 -10  12   4     2241.29     2311.77    274.21 o 
  -9  12   4     2710.80     2492.40    275.76 o 
  -8  12   4     3561.07     3365.51    309.64 o 
  -7  12   4     5477.59     5393.87    370.80 o 
  -6  12   4    30044.04    30117.53    847.00 o 
  -5  12   4     1689.51     1822.79    202.77 o 
  -4  12   4     1289.89     1390.27     60.42 o 
  -3  12   4      318.91      350.41     36.44 o 
  -2  12   4     2373.31     2396.27     99.49 o 
  -1  12   4     1514.62     1745.89     93.61 o 
   0  12   4    12003.59    12124.93    240.13 o 
   1  12   4     3402.21     3393.42    153.49 o 
   2  12   4    10538.32    10692.97    216.24 o 
   3  12   4      193.14      180.68     35.79 o 
   4  12   4        2.13       -4.15     17.92 o 
   5  12   4     1282.93     1136.01     65.55 o 
   6  12   4     7471.71     8050.94    184.63 o 
   7  12   4      113.51      133.60     72.69 o 
   8  12   4     5367.64     5368.01    404.02 o 
   9  12   4      220.21      194.08    100.41 o 
  10  12   4       89.64      264.89    129.71 o 
  11  12   4      379.21      349.56    152.00 o 
 -12  13   4      508.50      622.51    157.25 o 
 -11  13   4     4529.88     4603.69    410.24 o 
 -10  13   4     2411.41     2356.28    284.51 o 
  -9  13   4     5761.63     5640.67    422.51 o 
  -8  13   4     1470.85     1463.19    210.23 o 
  -7  13   4     2718.13     3023.00    293.33 o 
  -6  13   4        2.35      -51.04     83.51 o 
  -5  13   4     3811.10     4241.09    316.25 o 
  -4  13   4     1387.97     1373.51     62.99 o 
  -3  13   4     1949.32     2305.71     94.28 o 
  -2  13   4     3966.96     4161.06    172.86 o 
  -1  13   4     4636.31     4993.48    194.63 o 
   0  13   4     2698.04     2735.76    104.20 o 
   1  13   4      619.64      617.35     57.99 o 
   2  13   4      395.70      351.18     43.10 o 
   3  13   4     4852.71     4882.99    146.95 o 
   4  13   4     1161.85     1237.09     69.99 o 
   5  13   4     4794.53     5250.85    174.16 o 
   6  13   4        4.51       58.94     69.01 o 
   7  13   4       83.23       -6.31     79.13 o 
   8  13   4      765.35      810.65    175.44 o 
   9  13   4     2467.60     2420.25    291.27 o 
  10  13   4      247.15      313.30    123.49 o 
  11  13   4     3646.39     3866.58    392.35 o 
 -11  14   4     3294.77     2887.62    334.83 o 
 -10  14   4     1355.33     1578.69    240.47 o 
  -9  14   4       62.01      -16.57     83.56 o 
  -8  14   4       50.20     -112.07    112.07 o 
  -7  14   4     6415.18     6448.53    428.11 o 
  -6  14   4     4564.72     5025.26    367.69 o 
  -5  14   4     4552.74     4775.68    346.50 o 
  -4  14   4      653.71      612.27     59.60 o 
  -3  14   4       32.47      -22.39     33.38 o 
  -2  14   4     1973.25     1996.50     99.83 o 
  -1  14   4     4831.67     4880.83    199.24 o 
   0  14   4     5623.92     5896.13    222.70 o 
   1  14   4     6616.78     6575.11    189.29 o 
   2  14   4      293.63      270.52     39.90 o 
   3  14   4     1036.04     1014.03     70.57 o 
   4  14   4     1238.65     1289.34     96.92 o 
   5  14   4     7239.97     7651.56    286.43 o 
   6  14   4     1087.99     1322.80    203.80 o 
   7  14   4     8237.89     8562.19    514.86 o 
   8  14   4       68.95       95.56     76.19 o 
   9  14   4     4251.35     4696.44    417.29 o 
  10  14   4       62.51       76.11     69.52 o 
 -10  15   4     3036.11     3711.01    380.53 o 
  -9  15   4     1328.47     1306.63    221.87 o 
  -8  15   4     2690.01     3049.48    315.76 o 
  -7  15   4       81.71      162.08     87.26 o 
  -6  15   4     1175.82     1249.25    202.86 o 
  -5  15   4        0.17       18.71     53.92 o 
  -4  15   4     6435.89     6816.81    206.03 o 
  -3  15   4     2862.74     3001.79    151.77 o 
  -2  15   4     8853.62     9513.10    281.42 o 
  -1  15   4     2394.59     2269.22    143.10 o 
   0  15   4      208.66      143.74     42.02 o 
   1  15   4      481.69      495.04     86.50 o 
   2  15   4     3231.70     3212.55    168.16 o 
   3  15   4     1925.73     1900.32    126.58 o 
   4  15   4     3127.25     3053.16    151.41 o 
   5  15   4      313.28      378.84    116.28 o 
   6  15   4        6.47       22.78     77.68 o 
   7  15   4      258.76      415.30    138.71 o 
   8  15   4      259.55      221.49    102.01 o 
   9  15   4      751.67     1051.87    204.52 o 
  -9  16   4      166.32      -18.86    114.02 o 
  -8  16   4      802.43      759.77    162.64 o 
  -7  16   4        2.04       20.59     60.54 o 
  -6  16   4     3785.99     3706.42    336.61 o 
  -5  16   4       20.45      -39.49     60.82 o 
  -4  16   4     2565.07     3004.15    284.76 o 
  -3  16   4      618.24      607.43     70.90 o 
  -2  16   4      478.25      367.42     96.75 o 
  -1  16   4     1572.65     1470.27    119.00 o 
   0  16   4     5517.15     5796.35    236.98 o 
   1  16   4      427.62      470.69    136.30 o 
   2  16   4     4097.09     4130.60    198.45 o 
   3  16   4     1197.68     1345.32    109.44 o 
   4  16   4      994.19     1250.13    189.71 o 
   5  16   4      818.23      675.83    148.25 o 
   6  16   4     2786.98     2389.87    279.26 o 
   7  16   4        2.13       45.16     73.07 o 
   8  16   4     3840.12     3933.88    382.28 o 
  -8  17   4      132.74      217.50     93.65 o 
  -7  17   4       13.43      -41.19     66.56 o 
  -6  17   4       28.76        4.09     87.43 o 
  -5  17   4     2768.36     3215.95    312.38 o 
  -4  17   4        0.34       30.42     55.66 o 
  -3  17   4     3602.46     3304.86    295.84 o 
  -2  17   4      640.07      549.04     73.51 o 
  -1  17   4      868.70      834.47     95.84 o 
   0  17   4      757.06      666.07     83.46 o 
   1  17   4     1172.51      958.96    100.07 o 
   2  17   4     1138.91     1332.71    117.05 o 
   3  17   4     2238.55     2340.15    252.32 o 
   4  17   4     1832.52     1886.18    240.27 o 
   5  17   4        2.73       90.70     95.33 o 
   6  17   4       87.24      -60.32     71.58 o 
   7  17   4      248.87      249.13    108.74 o 
  -7  18   4     1779.25     1686.68    254.08 o 
  -6  18   4       25.79       89.82     81.28 o 
  -5  18   4     1895.60     1780.76    248.57 o 
  -4  18   4      192.12      327.83    111.02 o 
  -3  18   4      989.76      789.91    160.94 o 
  -2  18   4      350.37      290.36     94.76 o 
  -1  18   4     1716.55     1472.90    125.80 o 
   0  18   4      300.93      248.00     62.38 o 
   1  18   4     1085.24      953.67    104.79 o 
   2  18   4       26.06       84.75     66.52 o 
   3  18   4     1386.30     1101.38    187.00 o 
   4  18   4     1348.57     1407.59    207.20 o 
   5  18   4      685.94      676.90    164.31 o 
   6  18   4      898.08      791.44    180.34 o 
  -5  19   4      748.37      905.39    180.96 o 
  -4  19   4       26.27      -89.38     89.38 o 
  -3  19   4       17.25       70.49     68.78 o 
  -2  19   4     1104.86     1227.27    185.51 o 
  -1  19   4      251.47       24.34     64.55 o 
   0  19   4      579.69      438.79     91.16 o 
   1  19   4        3.49      -30.25     71.75 o 
   2  19   4      200.00      179.07     71.69 o 
   3  19   4      794.02      440.78    124.05 o 
   4  19   4     2445.09     1935.55    255.40 o 
 -13   0   5     7498.44     8210.68    406.37 o 
 -11   0   5     5821.23     5954.07    309.87 o 
  -9   0   5     2485.84     1524.80    873.17 o 
  -7   0   5    13278.04    12435.07    338.19 o 
  -5   0   5      630.17      557.56     46.46 o 
  -3   0   5     2205.93     2058.51     75.61 o 
  -1   0   5    15282.64    13710.14    258.35 o 
   1   0   5    10840.61     9518.05    235.71 o 
   3   0   5     1270.51     1320.58     75.44 o 
   5   0   5    17577.29    17805.67    443.15 o 
   7   0   5      971.50      968.16    119.51 o 
   9   0   5      320.46      355.83     85.31 o 
  11   0   5      103.60       53.76     45.54 o 
  13   0   5       30.41      -71.19     71.19 o 
 -15   1   5      933.27      791.18    144.15 o 
 -14   1   5     2815.91     2822.58    292.59 o 
 -13   1   5      813.74      591.17     79.97 o 
 -12   1   5      111.13       47.12     31.81 o 
 -11   1   5     1798.29     1939.70    126.51 o 
 -10   1   5     1890.36     1999.53     99.50 o 
  -9   1   5      494.60      480.77     45.97 o 
  -8   1   5     1320.73     1224.51     68.09 o 
  -7   1   5     1349.27     1167.19     54.50 o 
  -6   1   5     3282.11     3283.92     91.08 o 
  -5   1   5      444.24      401.86     27.75 o 
  -4   1   5     1238.11     1029.93     40.16 o 
  -3   1   5     8420.19     7753.70    179.64 o 
  -2   1   5     6942.32     6656.11    113.26 o 
  -1   1   5       83.74      209.02     25.02 o 
   0   1   5     1360.29     1161.08     56.19 o 
   1   1   5      540.26      326.23     33.20 o 
   2   1   5     1191.37     1107.84     76.44 o 
   3   1   5    11633.35    11735.52    238.87 o 
   4   1   5     3035.23     3073.82     97.97 o 
   5   1   5      543.68      546.80     45.89 o 
   6   1   5     1163.53     1122.13     84.53 o 
   7   1   5      446.24      507.12     50.92 o 
   8   1   5      740.75      703.40     54.69 o 
   9   1   5     1585.55     1593.78     97.47 o 
  10   1   5     3197.87     2980.83    208.50 o 
  11   1   5      873.36      845.03     97.60 o 
  12   1   5        7.28      -10.05     64.86 o 
  13   1   5       10.46      -14.07     47.78 o 
  14   1   5      766.39     1042.10    125.49 o 
 -15   2   5        7.16      -13.53     81.96 o 
 -14   2   5     3823.91     3440.70    300.50 o 
 -13   2   5      122.91       58.13     69.19 o 
 -12   2   5        7.96       -9.59     38.72 o 
 -11   2   5      173.05       30.83     37.19 o 
 -10   2   5        0.62       15.87     27.63 o 
  -9   2   5     1377.43     1302.55     91.68 o 
  -8   2   5     7187.07     7177.61    156.34 o 
  -7   2   5     5448.22     5044.88    119.95 o 
  -6   2   5     2668.70     2754.04     73.55 o 
  -5   2   5     3370.66     3377.49     75.98 o 
  -4   2   5     1155.66     1199.39     41.98 o 
  -3   2   5    29274.41    28233.01    209.66 o 
  -2   2   5    35097.84    32052.18    398.41 o 
  -1   2   5       78.35       53.19     12.36 o 
   0   2   5     5149.30     5026.99    125.77 o 
   1   2   5      188.84      208.65     22.91 o 
   2   2   5     1236.75     1436.27     57.31 o 
   3   2   5     3767.95     3815.22     99.87 o 
   4   2   5    14931.81    13342.01    199.44 o 
   5   2   5      112.18      100.42     22.25 o 
   6   2   5     3227.77     3365.10    185.57 o 
   7   2   5     1667.27     1678.49     91.99 o 
   8   2   5       26.93       53.28     24.69 o 
   9   2   5     4198.31     3950.14    149.76 o 
  10   2   5       73.79      108.41     48.24 o 
  11   2   5      806.25      854.14    101.86 o 
  12   2   5      962.03     1079.09    113.08 o 
  13   2   5     1299.08     1398.80    137.49 o 
  14   2   5      196.13      178.19     85.01 o 
 -15   3   5      383.86      221.42     79.75 o 
 -14   3   5     1237.65     1037.57    178.19 o 
 -13   3   5      243.26      259.68     56.21 o 
 -12   3   5     6322.23     6163.02    226.37 o 
 -11   3   5      323.33      305.08     58.58 o 
 -10   3   5     2641.59     2365.55    126.20 o 
  -9   3   5     4876.15     4723.62    142.48 o 
  -8   3   5     1052.93     1067.85     73.94 o 
  -7   3   5       18.52        6.99     13.89 o 
  -6   3   5     2171.06     2272.92    101.05 o 
  -5   3   5     1045.59     1122.40     41.15 o 
  -4   3   5     8329.78     8452.72    111.54 o 
  -3   3   5    33128.03    32414.77    610.32 o 
  -2   3   5    17201.33    15759.76    228.95 o 
  -1   3   5      104.17       91.54     14.78 o 
   0   3   5     2339.01     2188.93     71.17 o 
   1   3   5     1875.24     1823.44     62.72 o 
   2   3   5     9458.43     8459.43    140.59 o 
   3   3   5       28.72       74.66     40.14 o 
   4   3   5      571.80      467.11     45.35 o 
   5   3   5      367.27      341.76     35.17 o 
   6   3   5     5698.15     5244.40    126.24 o 
   7   3   5      141.05      104.37     28.15 o 
   8   3   5      393.56      419.01     83.80 o 
   9   3   5      507.62      525.03     56.36 o 
  10   3   5     4523.65     4166.52    157.00 o 
  11   3   5     1459.19     1509.52    127.56 o 
  12   3   5      391.68      295.90     62.90 o 
  13   3   5      260.54      193.65     71.68 o 
  14   3   5      567.69      651.43    168.32 o 
 -15   4   5      341.13      268.04     86.79 o 
 -14   4   5      103.90       61.58     64.59 o 
 -13   4   5     2524.22     2665.71    272.09 o 
 -12   4   5      276.96      187.16     42.39 o 
 -11   4   5        0.66       33.67     36.05 o 
 -10   4   5     2187.30     1992.33     83.26 o 
  -9   4   5      329.41      300.25     39.52 o 
  -8   4   5     3483.73     3394.54    107.31 o 
  -7   4   5     2736.62     2544.00     94.95 o 
  -6   4   5     5053.88     4574.50     84.91 o 
  -5   4   5      382.93      269.51     19.94 o 
  -4   4   5    16965.04    16457.94    142.85 o 
  -3   4   5    28600.72    27329.28    405.70 o 
  -2   4   5     6375.31     5615.57     99.15 o 
  -1   4   5      471.55      461.06     31.67 o 
   0   4   5       86.96      112.05     16.04 o 
   1   4   5      497.75      398.58     36.98 o 
   2   4   5       54.45      153.89     26.54 o 
   3   4   5     3685.85     4035.16    129.50 o 
   4   4   5     2362.49     1967.94     86.98 o 
   5   4   5      360.97      399.59     37.52 o 
   6   4   5     1855.58     1756.16     73.35 o 
   7   4   5     1920.85     1693.08    109.19 o 
   8   4   5    16329.30    15919.52    344.75 o 
   9   4   5     4849.91     4807.07    166.85 o 
  10   4   5     1099.35     1141.92     83.96 o 
  11   4   5     1037.23     1006.32    119.34 o 
  12   4   5      302.74      211.66     81.20 o 
  13   4   5     1265.76     1631.07    225.23 o 
  14   4   5       41.06      207.35    120.05 o 
 -15   5   5       53.47       28.47     67.89 o 
 -14   5   5       79.21       91.20     68.46 o 
 -13   5   5     5198.85     5645.93    396.35 o 
 -12   5   5     2272.40     2401.48    249.85 o 
 -11   5   5     1871.82     1722.43     97.49 o 
 -10   5   5     5229.53     4915.28    198.39 o 
  -9   5   5       18.34       42.02     11.63 o 
  -8   5   5     4916.57     4600.58     87.39 o 
  -7   5   5      703.21      658.21     31.77 o 
  -6   5   5      396.42      373.57     78.95 o 
  -5   5   5     2198.12     2091.66    165.67 o 
  -4   5   5    12225.92    11618.83    287.38 o 
  -3   5   5     2137.14     2616.56     71.20 o 
  -2   5   5     3496.14     3424.09    130.32 o 
  -1   5   5    12922.39    11790.17    172.43 o 
   0   5   5      485.19      543.55     38.60 o 
   1   5   5       43.47       46.11     13.56 o 
   2   5   5     2593.56     2385.61    130.53 o 
   3   5   5     1159.88     1251.91     65.88 o 
   4   5   5     1574.84     1309.17     61.73 o 
   5   5   5     2053.89     2150.90     82.08 o 
   6   5   5    14039.65    13757.88    345.00 o 
   7   5   5     4545.65     4286.79    167.43 o 
   8   5   5       58.75      106.89     35.19 o 
   9   5   5      214.21      193.98     34.13 o 
  10   5   5      608.03      508.28     74.59 o 
  11   5   5      934.95     1094.54    105.47 o 
  12   5   5      399.98      714.86    151.76 o 
  13   5   5      632.26      607.92    149.78 o 
  14   5   5       67.77      110.93    106.36 o 
 -15   6   5     1957.95     1907.95    262.48 o 
 -14   6   5      987.16      685.07    164.58 o 
 -13   6   5     1035.58      616.01    148.62 o 
 -12   6   5        7.03      -60.96     85.17 o 
 -11   6   5     3667.45     4209.37    329.39 o 
 -10   6   5       69.78      -24.69     71.88 o 
  -9   6   5     2784.79     2847.29    245.25 o 
  -8   6   5     9417.79     8899.34    408.91 o 
  -7   6   5     2678.55     2590.96    213.39 o 
  -6   6   5       89.67      152.30     56.03 o 
  -5   6   5      182.57      114.42     41.07 o 
  -4   6   5     3225.22     2750.87    155.28 o 
  -3   6   5     1329.11     1133.39     58.81 o 
  -2   6   5     3232.73     3099.11    116.68 o 
  -1   6   5     3149.99     3386.30     98.54 o 
   0   6   5      215.57      166.64     38.22 o 
   1   6   5     3189.28     3071.25     93.32 o 
   2   6   5      603.41      718.23     41.40 o 
   3   6   5       44.37       92.12     19.47 o 
   4   6   5      130.60      134.37     28.21 o 
   5   6   5       26.40       42.60     24.36 o 
   6   6   5     1448.56     1380.13     69.06 o 
   7   6   5     4886.68     5040.88    176.98 o 
   8   6   5      574.65      476.47     59.36 o 
   9   6   5     3671.67     3578.73    128.66 o 
  10   6   5     4535.61     4522.53    194.55 o 
  11   6   5      630.36      767.84     95.18 o 
  12   6   5     2291.60     2102.34    261.84 o 
  13   6   5     1709.01     1618.59    242.43 o 
 -14   7   5     2952.33     3235.50    332.68 o 
 -13   7   5       18.77      -71.26     91.00 o 
 -12   7   5      198.00      196.19    106.54 o 
 -11   7   5      817.25      588.96    138.45 o 
 -10   7   5      909.64      958.96    160.42 o 
  -9   7   5    17531.93    17511.54    622.99 o 
  -8   7   5     2018.07     2137.94    214.71 o 
  -7   7   5     2439.45     2193.83    205.68 o 
  -6   7   5      873.03      684.76    112.16 o 
  -5   7   5      220.31      132.41     58.50 o 
  -4   7   5      135.00      124.40     13.29 o 
  -3   7   5     8505.04     8728.93    121.37 o 
  -2   7   5    10524.67     9539.02    188.71 o 
  -1   7   5     9676.17     9335.98    144.22 o 
   0   7   5     7456.36     7339.87    131.19 o 
   1   7   5      603.62      731.22     42.81 o 
   2   7   5     1480.67     1267.11     62.57 o 
   3   7   5     1661.82     1808.66     80.97 o 
   4   7   5     5001.96     4550.86    185.89 o 
   5   7   5     4819.53     4545.97    118.93 o 
   6   7   5     1789.61     1759.55     75.68 o 
   7   7   5     1932.15     1819.88     80.73 o 
   8   7   5     4906.54     4839.37    178.53 o 
   9   7   5     1583.18     1736.11    129.87 o 
  10   7   5      635.65      617.93     72.01 o 
  11   7   5     1715.88     1950.56    252.16 o 
  12   7   5      982.75     1039.10    193.28 o 
  13   7   5      139.17      205.68    130.55 o 
 -14   8   5        4.26      -61.57     80.95 o 
 -13   8   5       75.32      -14.68     61.42 o 
 -12   8   5     3280.71     2949.79    305.50 o 
 -11   8   5        0.30       51.62     56.31 o 
 -10   8   5     7638.36     6824.05    420.13 o 
  -9   8   5    10490.58     9368.23    472.07 o 
  -8   8   5        0.88      -11.55     65.71 o 
  -7   8   5     1849.67     1506.33    178.18 o 
  -6   8   5       74.87      -29.87     77.12 o 
  -5   8   5     1062.41     1020.72    134.24 o 
  -4   8   5     4671.60     3971.96    103.02 o 
  -3   8   5     3175.70     3099.24     87.30 o 
  -2   8   5       26.66       63.49     16.28 o 
  -1   8   5     1242.04     1264.91     57.16 o 
   0   8   5    20756.45    20817.52    232.57 o 
   1   8   5     3753.56     3570.07    109.86 o 
   2   8   5    18375.27    18079.69    242.34 o 
   3   8   5     4144.48     3943.30    112.29 o 
   4   8   5     1761.49     2030.14     80.26 o 
   5   8   5      718.11      742.63     49.02 o 
   6   8   5      603.42      542.04     50.49 o 
   7   8   5     5219.27     5008.56    127.57 o 
   8   8   5     3634.09     3848.24    152.02 o 
   9   8   5     1966.61     2198.88    125.75 o 
  10   8   5      542.02      687.65    152.44 o 
  11   8   5      835.06      927.04    181.35 o 
  12   8   5     1548.89     1719.81    252.99 o 
  13   8   5      232.87      216.18    112.02 o 
 -14   9   5     1742.62     2094.92    282.91 o 
 -13   9   5      974.54      970.36    186.91 o 
 -12   9   5      594.24      454.93    134.42 o 
 -11   9   5        7.03      -28.50     79.49 o 
 -10   9   5     4749.94     4787.05    365.10 o 
  -9   9   5     2624.52     2650.73    260.78 o 
  -8   9   5       10.32      -40.52     71.98 o 
  -7   9   5    10472.01    10031.03    462.12 o 
  -6   9   5     2158.87     2153.60    208.37 o 
  -5   9   5     1200.89     1081.99    144.36 o 
  -4   9   5       99.13      107.45     14.61 o 
  -3   9   5        2.49       22.33     23.09 o 
  -2   9   5     7997.86     7588.90    144.27 o 
  -1   9   5    11748.64    11416.93    221.82 o 
   0   9   5     5842.08     5625.18    129.98 o 
   1   9   5     5519.14     5459.61    142.10 o 
   2   9   5    13990.44    13475.88    219.34 o 
   3   9   5     1595.25     1622.67     73.90 o 
   4   9   5      958.31     1072.71     60.93 o 
   5   9   5    11063.24    10748.42    201.68 o 
   6   9   5     4238.43     4341.13    144.07 o 
   7   9   5     5286.01     5077.71    124.77 o 
   8   9   5     4439.82     4696.60    351.76 o 
   9   9   5       53.34        8.65     64.31 o 
  10   9   5     1743.96     1700.00    231.54 o 
  11   9   5     1923.30     2368.31    286.82 o 
  12   9   5     4489.04     5171.11    442.38 o 
 -13  10   5      450.22      281.02    119.91 o 
 -12  10   5      422.44      538.39    134.96 o 
 -11  10   5     2647.48     2406.32    280.81 o 
 -10  10   5     1293.80     1319.41    199.90 o 
  -9  10   5      974.29      715.84    137.58 o 
  -8  10   5     5572.28     6082.12    391.15 o 
  -7  10   5      209.01      185.99     74.85 o 
  -6  10   5      175.25      201.62     82.34 o 
  -5  10   5    14087.12    13580.73    509.96 o 
  -4  10   5     1481.95     1330.98     53.25 o 
  -3  10   5     8335.16     8253.58    181.32 o 
  -2  10   5     1491.42     1357.10     62.67 o 
  -1  10   5     1087.15     1148.00     59.85 o 
   0  10   5     2130.61     1755.19     87.17 o 
   1  10   5    42066.07    41307.05    408.29 o 
   2  10   5       33.83       24.36     27.57 o 
   3  10   5    12951.62    12922.28    217.83 o 
   4  10   5     1656.59     1465.53     73.21 o 
   5  10   5      152.99      153.92     26.53 o 
   6  10   5        8.87       -0.96     14.51 o 
   7  10   5     5788.48     5511.24    150.79 o 
   8  10   5      471.03      382.78    104.68 o 
   9  10   5     2579.70     2830.20    297.20 o 
  10  10   5        3.11       10.77     68.68 o 
  11  10   5      744.82      718.25    171.01 o 
  12  10   5      287.24      273.78    113.73 o 
 -13  11   5     1677.34     1578.93    248.47 o 
 -12  11   5     1010.59      732.34    166.46 o 
 -11  11   5      483.75      415.87    116.05 o 
 -10  11   5        5.40     -131.28    131.28 o 
  -9  11   5     1848.31     1510.74    207.38 o 
  -8  11   5    12152.83    11618.20    549.09 o 
  -7  11   5      268.17      296.96     94.26 o 
  -6  11   5    10664.96    10786.76    490.67 o 
  -5  11   5     1165.94     1090.76    154.38 o 
  -4  11   5        0.01       22.98     12.33 o 
  -3  11   5     6125.51     5908.15    139.71 o 
  -2  11   5     3382.82     3590.35    106.02 o 
  -1  11   5     7261.55     7302.71    223.38 o 
   0  11   5    10000.24    10094.70    213.17 o 
   1  11   5      356.97      279.55     38.37 o 
   2  11   5      121.16      145.59     32.09 o 
   3  11   5     8592.44     8406.22    183.71 o 
   4  11   5    18533.12    17986.67    379.79 o 
   5  11   5     1672.77     1759.36     77.65 o 
   6  11   5     7613.57     7205.95    149.11 o 
   7  11   5       51.19       43.67     22.59 o 
   8  11   5        9.59       26.31     70.03 o 
   9  11   5      318.18      267.90    111.62 o 
  10  11   5     2152.16     2676.93    311.49 o 
  11  11   5     3548.46     3924.26    381.59 o 
 -12  12   5      183.21      110.84     94.55 o 
 -11  12   5      208.84      136.35     88.79 o 
 -10  12   5     4071.12     4358.85    373.77 o 
  -9  12   5     1293.99     1305.14    202.16 o 
  -8  12   5       92.94       50.91     76.95 o 
  -7  12   5       63.82       39.55     60.29 o 
  -6  12   5    12740.95    12264.26    540.65 o 
  -5  12   5      524.51      496.74    100.39 o 
  -4  12   5    23256.56    23056.15    324.28 o 
  -3  12   5     1078.03     1197.60     66.98 o 
  -2  12   5      196.31      179.80     32.54 o 
  -1  12   5      226.89      207.58     30.56 o 
   0  12   5     3648.32     3670.16    146.96 o 
   1  12   5      253.77      245.28     33.04 o 
   2  12   5    23523.52    23048.70    472.87 o 
   3  12   5    12131.34    12381.49    231.06 o 
   4  12   5       27.69       38.04     23.70 o 
   5  12   5      546.34      438.53     41.22 o 
   6  12   5     7503.24     7203.44    196.14 o 
   7  12   5       38.38       28.41     57.15 o 
   8  12   5     6937.53     7127.99    469.88 o 
   9  12   5     1790.80     1846.31    252.23 o 
  10  12   5     5321.99     5483.37    447.61 o 
  11  12   5        1.95       67.68    101.71 o 
 -12  13   5      675.53      825.93    206.27 o 
 -11  13   5     2231.42     2310.77    298.91 o 
 -10  13   5      360.53      486.53    145.47 o 
  -9  13   5      883.97      538.07    144.20 o 
  -8  13   5     1190.17      967.44    175.86 o 
  -7  13   5    14232.25    15007.43    644.33 o 
  -6  13   5     1853.40     1880.05    221.69 o 
  -5  13   5      900.01      720.49     41.68 o 
  -4  13   5     7849.86     7861.97    156.45 o 
  -3  13   5     3961.13     3899.15    125.38 o 
  -2  13   5     1730.14     1585.27    135.05 o 
  -1  13   5     5269.64     5792.65    211.67 o 
   0  13   5     9101.58     9087.15    192.49 o 
   1  13   5     5357.80     5219.85    165.01 o 
   2  13   5     2408.27     2248.97    106.41 o 
   3  13   5      856.31      844.18     65.40 o 
   4  13   5     2224.37     2207.43     97.52 o 
   5  13   5     9360.10     9737.01    250.96 o 
   6  13   5     3502.33     3670.35    323.45 o 
   7  13   5     2532.89     2583.99    279.36 o 
   8  13   5     2317.03     2368.90    280.20 o 
   9  13   5      693.16     1148.94    206.68 o 
  10  13   5       17.70      131.29     93.33 o 
 -11  14   5     5744.68     6400.42    500.24 o 
 -10  14   5        1.31       29.02     74.70 o 
  -9  14   5     2661.31     2660.89    301.81 o 
  -8  14   5      373.20      409.99    126.31 o 
  -7  14   5      404.14      369.43    121.24 o 
  -6  14   5      716.30      685.19    143.00 o 
  -5  14   5    26356.57    25931.98    805.16 o 
  -4  14   5      865.15      838.41     71.60 o 
  -3  14   5     1844.57     1965.57    136.23 o 
  -2  14   5      466.95      381.08     56.03 o 
  -1  14   5      943.86      892.09     91.05 o 
   0  14   5        7.55       41.67     33.81 o 
   1  14   5    14529.71    14891.72    289.18 o 
   2  14   5     1277.17     1360.49     87.12 o 
   3  14   5     2640.61     2592.27    114.88 o 
   4  14   5     1479.86     1449.39    134.99 o 
   5  14   5      620.25      640.83     67.28 o 
   6  14   5     1325.09     1345.83    205.92 o 
   7  14   5    19469.86    20450.80    799.19 o 
   8  14   5      623.75      605.88    152.54 o 
   9  14   5     4193.68     4341.37    402.27 o 
  10  14   5     1494.83     1509.88    250.46 o 
 -10  15   5        1.27      -35.81     85.09 o 
  -9  15   5     5222.96     5442.50    439.49 o 
  -8  15   5     1801.84     1742.77    251.32 o 
  -7  15   5     1454.35     1269.14    202.22 o 
  -6  15   5     5597.62     4902.52    375.20 o 
  -5  15   5       28.20       36.52     49.99 o 
  -4  15   5     2441.17     2786.78    134.19 o 
  -3  15   5     4287.67     4359.50    185.59 o 
  -2  15   5     5803.77     5727.14    433.46 o 
  -1  15   5     2360.20     2462.22    149.56 o 
   0  15   5    13547.83    13702.13    378.41 o 
   1  15   5     3495.26     3438.70    179.60 o 
   2  15   5       19.81      -16.84     29.53 o 
   3  15   5     3583.68     3776.18    180.49 o 
   4  15   5     3211.86     3590.94    169.99 o 
   5  15   5     9461.03     9970.36    539.25 o 
   6  15   5    13295.20    13618.68    646.40 o 
   7  15   5       14.10      174.51    110.09 o 
   8  15   5        1.27      -85.07     85.07 o 
   9  15   5      617.48      500.37    160.09 o 
  -9  16   5       19.48      -43.80    130.10 o 
  -8  16   5      136.50       85.07     80.11 o 
  -7  16   5     1098.62     1139.95    198.66 o 
  -6  16   5     2734.04     2950.98    302.73 o 
  -5  16   5      285.79      188.90     91.70 o 
  -4  16   5    10677.65    10718.61    533.73 o 
  -3  16   5     2397.78     2231.14    219.63 o 
  -2  16   5      157.45      122.74     38.24 o 
  -1  16   5      446.61      475.73    127.08 o 
   0  16   5     1661.60     1569.91    125.07 o 
   1  16   5      419.09      546.98     80.69 o 
   2  16   5    13307.10    13671.30    694.88 o 
   3  16   5      105.93       61.52     36.04 o 
   4  16   5     2075.67     1633.88    217.17 o 
   5  16   5      102.46      -17.57     61.34 o 
   6  16   5     4971.99     5582.78    430.07 o 
   7  16   5      141.98      216.04    105.76 o 
   8  16   5     7763.81     8065.74    549.82 o 
  -8  17   5     5256.89     6852.54    503.35 o 
  -7  17   5     1704.81     1594.68    235.89 o 
  -6  17   5     1736.61     2027.09    263.08 o 
  -5  17   5     1345.78     1445.23    217.94 o 
  -4  17   5     1274.04     1345.52    202.73 o 
  -3  17   5     5391.52     5048.21    366.51 o 
  -2  17   5       22.21       25.52     39.31 o 
  -1  17   5    18182.37    18714.09    723.61 o 
   0  17   5      924.52     1146.15    139.17 o 
   1  17   5     2674.40     2482.46    163.87 o 
   2  17   5      549.74      424.44     68.87 o 
   3  17   5     1114.79      984.27    173.77 o 
   4  17   5     2724.21     3027.82    304.95 o 
   5  17   5     7921.30     7587.29    495.82 o 
   6  17   5     1364.16     1172.52    202.03 o 
   7  17   5     4516.12     4666.71    421.48 o 
  -6  18   5      442.82      488.46    137.55 o 
  -5  18   5     5034.69     5537.86    421.53 o 
  -4  18   5      112.53       29.35     62.03 o 
  -3  18   5     2120.58     2296.58    255.53 o 
  -2  18   5      772.52      605.49    126.80 o 
  -1  18   5      381.48      359.71    132.50 o 
   0  18   5      423.56      484.74     77.22 o 
   1  18   5    16002.24    16757.81    430.49 o 
   2  18   5      194.25      218.39     81.73 o 
   3  18   5     3608.18     3349.65    314.28 o 
   4  18   5       20.66      -28.51     83.64 o 
   5  18   5     1586.92     1519.55    232.69 o 
  -5  19   5     1142.06     1134.81    206.97 o 
  -4  19   5       49.31      -71.80    103.01 o 
  -3  19   5     1704.83     1758.47    234.61 o 
  -2  19   5     4067.84     3689.20    323.93 o 
  -1  19   5      254.81      201.47     74.78 o 
   0  19   5     9957.66    10260.14    543.22 o 
   1  19   5       60.38       10.96     59.17 o 
   2  19   5     1381.80     1333.14    208.19 o 
   3  19   5     1128.79      885.48    168.99 o 
 -14   0   6    10786.23    11321.87    493.25 o 
 -12   0   6      661.03      584.84    105.77 o 
 -10   0   6     7431.96     8283.84    344.41 o 
  -8   0   6    45967.48    45198.32    504.30 o 
  -6   0   6     3618.25     3959.79    132.24 o 
  -4   0   6    71622.32    71754.55    489.76 o 
  -2   0   6      531.06     1113.57     79.68 o 
   0   0   6   114035.30   127653.52    867.52 o 
   2   0   6    84546.38    86909.68    816.81 o 
   4   0   6   144623.50   147305.95   2625.12 o 
   6   0   6     2210.38     2250.41    178.12 o 
   8   0   6     7044.84     6481.59    341.78 o 
  10   0   6    23444.10    23758.84    685.00 o 
  12   0   6     7660.66     7999.65    440.30 o 
  14   0   6      758.40      994.52    176.88 o 
 -15   1   6       60.27      -85.54    107.10 o 
 -14   1   6     2910.61     2699.72    169.09 o 
 -13   1   6    10106.39    10229.55    315.29 o 
 -12   1   6     8745.26     9223.39    284.87 o 
 -11   1   6     4600.23     4774.06    195.05 o 
 -10   1   6    13089.28    13640.64    321.33 o 
  -9   1   6      110.89      156.28     54.91 o 
  -8   1   6     3256.82     3310.74    110.21 o 
  -7   1   6    69297.83    72302.24    418.70 o 
  -6   1   6    58030.27    58093.28    726.92 o 
  -5   1   6    46180.43    47137.39    297.91 o 
  -4   1   6     1930.49     1602.06     51.81 o 
  -3   1   6    41292.28    45442.81    260.17 o 
  -2   1   6    13632.30    14246.07    170.84 o 
  -1   1   6    26211.71    27340.74    279.81 o 
   0   1   6     8080.10     8214.22    158.65 o 
   1   1   6    20339.73    21403.31    269.34 o 
   2   1   6    71582.92    76234.25    729.00 o 
   3   1   6     6661.46     7027.93    153.51 o 
   4   1   6       23.78       21.03     13.54 o 
   5   1   6     7059.59     6893.24    163.33 o 
   6   1   6    17555.44    17345.56    592.44 o 
   7   1   6     3135.05     3536.45    185.22 o 
   8   1   6     7182.70     7640.46    337.68 o 
   9   1   6     6236.21     5875.62    270.49 o 
  10   1   6     2506.62     2404.31    156.52 o 
  11   1   6     3396.03     3306.25    192.96 o 
  12   1   6     3130.92     2931.84    189.81 o 
  13   1   6     9813.18     9749.76    356.93 o 
  14   1   6     7887.39     8932.55    514.52 o 
 -15   2   6    11005.30    11924.48    564.32 o 
 -14   2   6     1938.63     1593.85    203.69 o 
 -13   2   6      703.43      696.14     83.03 o 
 -12   2   6      124.47      135.27     31.27 o 
 -11   2   6     5002.60     4993.03    195.76 o 
 -10   2   6      120.29      127.81     42.50 o 
  -9   2   6    40526.34    42470.74    358.13 o 
  -8   2   6     5703.06     5717.93    137.80 o 
  -7   2   6    17420.63    17682.81    225.97 o 
  -6   2   6       38.00       26.53     14.57 o 
  -5   2   6     7177.80     7168.86    113.71 o 
  -4   2   6    17271.36    17560.29    166.73 o 
  -3   2   6   191022.28   196407.86    992.34 o 
  -2   2   6     7562.17     7802.90    224.48 o 
  -1   2   6     5575.39     5689.01    105.09 o 
   0   2   6     2899.94     2981.79     97.76 o 
   1   2   6       25.90       46.44     21.03 o 
   2   2   6    12295.47    12906.17    181.09 o 
   3   2   6   149485.09   157104.70    671.72 o 
   4   2   6     4283.55     4244.52    135.77 o 
   5   2   6    14274.38    15498.68    239.47 o 
   6   2   6      601.27      649.05     53.19 o 
   7   2   6     2727.43     2809.00    120.54 o 
   8   2   6       20.21       28.62     46.81 o 
   9   2   6    31955.52    32856.34    435.56 o 
  10   2   6      450.33      479.48     74.17 o 
  11   2   6    14397.81    14222.91    413.11 o 
  12   2   6      498.49      543.82     84.18 o 
  13   2   6     1374.71     1212.71    128.59 o 
  14   2   6      537.17      726.59    162.27 o 
 -15   3   6       47.62     -107.23    117.86 o 
 -14   3   6     3039.42     3131.43    291.08 o 
 -13   3   6     7762.38     7874.90    264.61 o 
 -12   3   6    10136.27    10368.59    288.34 o 
 -11   3   6     9172.07     8849.14    254.41 o 
 -10   3   6     2971.65     2828.45    136.49 o 
  -9   3   6     8833.63     8943.20    225.18 o 
  -8   3   6    18117.33    18328.92    376.91 o 
  -7   3   6    22799.10    23393.33    251.67 o 
  -6   3   6    21176.02    22673.19    222.30 o 
  -5   3   6     8123.25     8005.30    114.18 o 
  -4   3   6    56211.40    63818.44    335.28 o 
  -3   3   6    19204.69    21210.98    194.23 o 
  -2   3   6       26.22        4.70     16.75 o 
  -1   3   6     3959.35     4551.36    118.60 o 
   0   3   6    22239.80    21844.28    194.98 o 
   1   3   6    20351.30    22098.69    290.38 o 
   2   3   6    24087.43    23781.60    337.62 o 
   3   3   6    11307.90    11876.86    288.21 o 
   4   3   6    13269.38    13703.62    243.79 o 
   5   3   6    23583.29    23925.10    396.97 o 
   6   3   6     9346.98     9336.47    197.09 o 
   7   3   6    34321.47    35840.75    507.29 o 
   8   3   6    16844.63    17379.13    373.69 o 
   9   3   6    16227.03    16500.27    429.55 o 
  10   3   6     2944.55     2930.06    170.80 o 
  11   3   6      174.02      188.97     53.88 o 
  12   3   6     4602.47     4919.82    425.54 o 
  13   3   6     4642.69     4417.08    372.07 o 
  14   3   6    13051.24    13108.85    660.97 o 
 -15   4   6      267.41      183.48     87.39 o 
 -14   4   6     5690.62     5335.90    390.60 o 
 -13   4   6      251.68      364.37    108.73 o 
 -12   4   6     3674.87     3932.78    169.42 o 
 -11   4   6     1653.21     1796.49     84.42 o 
 -10   4   6    20900.04    21154.05    562.97 o 
  -9   4   6      273.43      258.05     39.74 o 
  -8   4   6    47574.03    48057.44    476.36 o 
  -7   4   6     8232.73     8313.23    132.04 o 
  -6   4   6       32.41       72.16     13.19 o 
  -5   4   6     7460.29     7635.25    111.91 o 
  -4   4   6    64213.67    68404.63    334.49 o 
  -3   4   6     7032.97     7212.18    113.90 o 
  -2   4   6   236989.38   256901.63    720.44 o 
  -1   4   6     9122.93     9578.24    147.85 o 
   0   4   6     2983.52     2883.82     74.23 o 
   1   4   6    14943.03    14202.00    192.49 o 
   2   4   6    14080.04    12655.02    268.27 o 
   3   4   6    43269.72    45302.84    506.95 o 
   4   4   6    23100.37    21754.22    301.61 o 
   5   4   6      249.04      233.90     34.30 o 
   6   4   6       16.75       56.51     19.45 o 
   7   4   6     2664.42     2835.15    143.23 o 
   8   4   6     3114.56     3085.54    157.58 o 
   9   4   6     3778.14     3771.71    143.02 o 
  10   4   6    26306.46    26850.05    784.15 o 
  11   4   6       29.87       57.82     37.55 o 
  12   4   6     4137.83     4305.47    223.34 o 
  13   4   6      645.14      410.88    128.33 o 
 -15   5   6       83.97       14.60     92.89 o 
 -14   5   6      712.81      840.79    165.31 o 
 -13   5   6    19862.65    19448.95    730.22 o 
 -12   5   6    15624.52    15589.67    629.75 o 
 -11   5   6     9198.96     9461.55    557.77 o 
 -10   5   6      475.41      388.40     45.50 o 
  -9   5   6     1678.24     1787.36     77.96 o 
  -8   5   6      350.88      252.65     28.52 o 
  -7   5   6    13096.04    12905.54    346.41 o 
  -6   5   6    32417.14    31692.55    841.77 o 
  -5   5   6     3662.20     3924.60     86.86 o 
  -4   5   6      250.31      191.48     24.50 o 
  -3   5   6     4850.79     5546.06    113.57 o 
  -2   5   6       29.82        7.25     14.43 o 
  -1   5   6    70537.48    71022.98    541.05 o 
   0   5   6    31902.58    31403.35    312.92 o 
   1   5   6    15930.84    16567.46    261.82 o 
   2   5   6     7641.87     6773.92    160.91 o 
   3   5   6     1851.85     1850.28    123.65 o 
   4   5   6     5876.98     6041.29    157.38 o 
   5   5   6    11754.55    11351.94    197.21 o 
   6   5   6    29448.87    29064.37    472.91 o 
   7   5   6    22661.35    23053.64    311.00 o 
   8   5   6    12515.89    12098.41    308.14 o 
   9   5   6    13198.43    13428.23    337.49 o 
  10   5   6     2444.52     2939.65    167.80 o 
  11   5   6      714.86      682.74    167.39 o 
  12   5   6     2032.59     2475.04    279.80 o 
  13   5   6     7757.31     7748.81    509.63 o 
 -15   6   6     5049.87     5031.89    412.00 o 
 -14   6   6      524.78      452.45    127.41 o 
 -13   6   6     1923.60     1518.32    215.63 o 
 -12   6   6     1354.86     1089.28    180.24 o 
 -11   6   6    19824.45    19681.36    697.76 o 
 -10   6   6       49.15        6.88     59.04 o 
  -9   6   6    15005.70    14966.38    555.55 o 
  -8   6   6      974.26     1117.21    150.35 o 
  -7   6   6     5683.94     5690.07    311.74 o 
  -6   6   6     2527.68     2575.29    201.87 o 
  -5   6   6     1684.20     1499.10     52.72 o 
  -4   6   6       99.61      164.78     41.27 o 
  -3   6   6    66664.54    69775.30   1827.82 o 
  -2   6   6    17059.75    18156.81    228.13 o 
  -1   6   6    68557.28    72604.24    834.60 o 
   0   6   6      653.39      652.22     45.84 o 
   1   6   6     2550.14     2276.31     83.53 o 
   2   6   6      488.42      656.80     52.83 o 
   3   6   6    17930.77    17092.81    241.89 o 
   4   6   6        7.32       -4.84     14.06 o 
   5   6   6     9570.71     9655.49    192.08 o 
   6   6   6      433.50      403.53     40.52 o 
   7   6   6      122.61      204.14     31.82 o 
   8   6   6      592.33      542.68     79.79 o 
   9   6   6    24206.15    23704.51    444.00 o 
  10   6   6     1036.09     1012.05    172.95 o 
  11   6   6     8623.47     8605.60    513.59 o 
  12   6   6      921.88     1178.88    194.93 o 
  13   6   6        3.14      137.55    106.40 o 
 -14   7   6      935.76      782.93    163.03 o 
 -13   7   6     6113.21     6525.89    454.91 o 
 -12   7   6    19849.84    19885.79    752.61 o 
 -11   7   6     8454.25     8461.14    470.17 o 
 -10   7   6     2254.31     2484.54    250.11 o 
  -9   7   6     3374.84     3198.06    268.48 o 
  -8   7   6     1673.03     1547.03    185.03 o 
  -7   7   6     7714.27     7902.41    383.56 o 
  -6   7   6     3996.05     4256.48    269.10 o 
  -5   7   6    19623.07    20209.01    559.48 o 
  -4   7   6     3820.37     3403.49     84.30 o 
  -3   7   6     7420.33     7465.24    148.40 o 
  -2   7   6       16.55       35.97     20.11 o 
  -1   7   6     4370.42     4329.88    120.17 o 
   0   7   6    35901.91    35275.22    344.42 o 
   1   7   6    28968.99    29769.59    276.13 o 
   2   7   6     6682.99     7432.53    154.75 o 
   3   7   6     3595.62     3608.65    119.07 o 
   4   7   6     7518.17     7577.99    158.94 o 
   5   7   6     3817.54     3844.74    115.33 o 
   6   7   6    17654.10    17571.05    377.17 o 
   7   7   6     3204.64     3304.64    155.73 o 
   8   7   6    26341.26    26371.59    433.22 o 
   9   7   6        9.44       79.75     71.36 o 
  10   7   6      444.70      418.94     74.42 o 
  11   7   6      975.53      822.60    164.46 o 
  12   7   6     2933.92     2611.92    304.27 o 
  13   7   6     2597.21     2777.80    324.62 o 
 -14   8   6     6588.67     6814.72    487.70 o 
 -13   8   6     1199.80      939.38    181.12 o 
 -12   8   6      169.87      192.61    102.77 o 
 -11   8   6      427.22      241.18     95.60 o 
 -10   8   6    17015.29    16823.13    661.71 o 
  -9   8   6      299.39      156.46     59.22 o 
  -8   8   6     2695.81     2965.62    255.95 o 
  -7   8   6      735.95      643.63    122.80 o 
  -6   8   6       55.38      115.16     49.66 o 
  -5   8   6     5869.11     5883.08    314.66 o 
  -4   8   6     1095.96     1043.32     41.43 o 
  -3   8   6     8565.07     8703.73    227.13 o 
  -2   8   6    31335.05    30779.03    467.38 o 
  -1   8   6     1559.21     1964.65     72.36 o 
   0   8   6      353.50      593.74     41.89 o 
   1   8   6    10800.29    11350.72    200.66 o 
   2   8   6    17254.46    17119.06    245.44 o 
   3   8   6      227.01      241.42     34.28 o 
   4   8   6    36426.74    38267.04    489.42 o 
   5   8   6       80.41       79.69     18.92 o 
   6   8   6     3929.85     3960.05    151.77 o 
   7   8   6       66.22       62.12     53.64 o 
   8   8   6     7618.58     7647.52    270.58 o 
   9   8   6     4625.21     4362.13    348.82 o 
  10   8   6    16833.48    16432.45    700.09 o 
  11   8   6     1498.54     1522.37    226.29 o 
  12   8   6     2304.86     2421.49    299.66 o 
  13   8   6        0.29       37.28     95.58 o 
 -14   9   6      350.15      364.46    131.70 o 
 -13   9   6     7044.33     7048.70    489.10 o 
 -12   9   6     7492.76     7253.41    479.17 o 
 -11   9   6     4158.62     3971.68    341.70 o 
 -10   9   6      954.74      742.90    144.56 o 
  -9   9   6      498.68      407.09    101.76 o 
  -8   9   6     9633.76     9576.25    470.25 o 
  -7   9   6    24709.39    25929.92    738.33 o 
  -6   9   6    17837.71    17812.58    585.99 o 
  -5   9   6    16464.56    16377.01    541.91 o 
  -4   9   6    15120.27    15644.07    179.25 o 
  -3   9   6      351.26      477.29     51.96 o 
  -2   9   6     3213.35     2860.23     96.15 o 
  -1   9   6    19373.56    19175.74    234.81 o 
   0   9   6    22183.85    23633.11    387.95 o 
   1   9   6    13696.21    15211.49    242.67 o 
   2   9   6     9460.88     9841.81    192.84 o 
   3   9   6     5392.72     6315.24    153.50 o 
   4   9   6     4203.76     4091.10    122.66 o 
   5   9   6    10301.22    10635.85    194.28 o 
   6   9   6     1975.56     2166.55     88.41 o 
   7   9   6    14686.75    14822.70    231.94 o 
   8   9   6      499.27      473.18    121.33 o 
   9   9   6        3.73      -39.49     97.07 o 
  10   9   6        9.87       67.33     81.66 o 
  11   9   6     3202.92     3466.07    343.35 o 
  12   9   6     3052.95     3643.40    367.08 o 
 -13  10   6     4941.01     6078.79    468.59 o 
 -12  10   6      315.47      333.58    111.36 o 
 -11  10   6     3926.26     4359.94    367.17 o 
 -10  10   6      222.14      177.92     82.83 o 
  -9  10   6    13665.05    14845.31    629.48 o 
  -8  10   6       17.88      113.09     64.98 o 
  -7  10   6     8788.70     8335.43    435.27 o 
  -6  10   6    12008.82    11886.86    499.23 o 
  -5  10   6     1693.29     1510.69    174.99 o 
  -4  10   6     4017.10     4266.82     99.84 o 
  -3  10   6    15174.68    15261.81    218.51 o 
  -2  10   6       15.72        8.01     15.53 o 
  -1  10   6     6796.53     6860.94    148.42 o 
   0  10   6     5568.89     5710.18    208.26 o 
   1  10   6    11024.07    11015.87    340.16 o 
   2  10   6       68.92       72.79     20.83 o 
   3  10   6    27751.83    29142.58    443.13 o 
   4  10   6     6421.13     6672.14    160.50 o 
   5  10   6    28864.75    29953.45    330.68 o 
   6  10   6      193.32      163.01     41.50 o 
   7  10   6      106.30       57.03     29.60 o 
   8  10   6     1868.72     2049.93    242.82 o 
   9  10   6    11802.81    12236.80    613.40 o 
  10  10   6      732.32      599.00    150.06 o 
  11  10   6     6325.23     5812.76    465.53 o 
  12  10   6      338.48      370.82    129.20 o 
 -13  11   6      142.68        5.46     97.76 o 
 -12  11   6     4977.68     5791.18    452.73 o 
 -11  11   6     2792.84     2429.16    288.47 o 
 -10  11   6       16.87       -3.00     64.49 o 
  -9  11   6      110.08       25.50     64.57 o 
  -8  11   6    10680.48    11563.22    551.37 o 
  -7  11   6     3048.51     3244.44    283.15 o 
  -6  11   6    41751.86    44594.18    992.23 o 
  -5  11   6     3405.32     3053.76     59.19 o 
  -4  11   6     2162.51     2489.92     81.37 o 
  -3  11   6      728.00      754.32     52.34 o 
  -2  11   6      141.00      126.92     27.29 o 
  -1  11   6     5522.89     5636.70    184.48 o 
   0  11   6    15669.47    15492.42    268.32 o 
   1  11   6     5955.63     6212.66    149.39 o 
   2  11   6    10793.58    11311.15    223.69 o 
   3  11   6      843.83      849.30     62.84 o 
   4  11   6      972.21     1071.06     90.67 o 
   5  11   6        8.16       24.05     20.86 o 
   6  11   6     9102.04     9073.11    179.84 o 
   7  11   6    10685.08    10912.84    248.63 o 
   8  11   6     2511.40     3157.57    308.23 o 
   9  11   6     1156.16      897.36    177.82 o 
  10  11   6     2194.43     2401.74    295.76 o 
  11  11   6      140.04      402.68    148.78 o 
 -12  12   6       78.09      281.31    119.00 o 
 -11  12   6      119.66      173.46     94.99 o 
 -10  12   6     5699.97     6154.78    444.48 o 
  -9  12   6       72.17      119.37     91.59 o 
  -8  12   6    17349.86    17936.36    703.78 o 
  -7  12   6      131.26      177.45     93.34 o 
  -6  12   6      889.77      837.65    150.76 o 
  -5  12   6     5631.04     5571.53    161.44 o 
  -4  12   6     7620.99     8323.31    156.93 o 
  -3  12   6      774.24      730.36     54.87 o 
  -2  12   6    10953.02    11436.81    281.98 o 
  -1  12   6     2333.35     2430.83    133.50 o 
   0  12   6      975.87      899.44     68.29 o 
   1  12   6     4870.76     5105.27    159.09 o 
   2  12   6     2245.86     2256.79    104.70 o 
   3  12   6    11328.90    11676.10    231.28 o 
   4  12   6    13249.01    13518.43    241.70 o 
   5  12   6     1145.13     1081.47     76.64 o 
   6  12   6     3400.49     3611.35    150.05 o 
   7  12   6      622.92      676.29    151.86 o 
   8  12   6     2638.08     3397.20    329.19 o 
   9  12   6     1239.63     1216.94    216.33 o 
  10  12   6     5552.61     6886.27    500.49 o 
  11  12   6      809.22      949.72    198.22 o 
 -12  13   6      312.05      157.29    100.67 o 
 -11  13   6      496.63      410.82    136.90 o 
 -10  13   6     3830.36     4601.94    396.02 o 
  -9  13   6       54.30       25.28     59.59 o 
  -8  13   6        0.23       -1.06     61.69 o 
  -7  13   6    12547.11    12970.63    597.59 o 
  -6  13   6     1096.18     1294.97    188.45 o 
  -5  13   6     3158.05     3151.37    248.74 o 
  -4  13   6     1669.84     1712.05    115.85 o 
  -3  13   6       80.13       60.44     22.07 o 
  -2  13   6      653.16      590.78     81.07 o 
  -1  13   6     5106.40     5257.74    204.32 o 
   0  13   6     1817.98     1637.15     96.58 o 
   1  13   6     5937.85     6313.71    184.14 o 
   2  13   6     4670.32     4687.93    156.18 o 
   3  13   6     2050.11     1981.72     99.47 o 
   4  13   6      247.93      296.39     37.06 o 
   5  13   6     1927.42     1837.15    159.95 o 
   6  13   6     5132.95     5224.79    386.42 o 
   7  13   6     4384.23     4117.91    356.63 o 
   8  13   6     6543.10     6952.26    482.13 o 
   9  13   6      203.28      350.78    128.11 o 
  10  13   6      372.08      285.40    116.01 o 
 -11  14   6     1365.64     1150.63    218.62 o 
 -10  14   6      551.24      218.11     87.33 o 
  -9  14   6     3429.25     3441.22    342.00 o 
  -8  14   6      311.03      382.04    112.32 o 
  -7  14   6     5400.27     6336.70    430.84 o 
  -6  14   6     1004.22      797.95    151.37 o 
  -5  14   6      626.56      503.98    121.77 o 
  -4  14   6      453.82      413.65     53.22 o 
  -3  14   6    14309.37    14891.04    732.05 o 
  -2  14   6      335.95      230.34     52.45 o 
  -1  14   6     6554.67     6579.98    192.47 o 
   0  14   6     5048.23     4939.77    227.91 o 
   1  14   6     2898.60     2810.86    251.13 o 
   2  14   6     3872.92     3819.57    145.52 o 
   3  14   6     1360.40     1447.64    121.19 o 
   4  14   6     1098.81     1073.84     95.55 o 
   5  14   6     1202.25     1104.23     93.41 o 
   6  14   6     2115.49     2214.17    265.86 o 
   7  14   6       11.03      169.99    108.49 o 
   8  14   6       71.65       83.09    101.18 o 
   9  14   6     2800.03     3046.05    341.08 o 
 -10  15   6       33.08       47.14     85.89 o 
  -9  15   6     1670.85     1922.39    273.46 o 
  -8  15   6       25.37      -13.42     60.60 o 
  -7  15   6       43.13       26.25     62.60 o 
  -6  15   6     2464.21     2723.42    283.95 o 
  -5  15   6     2271.86     2347.29    255.59 o 
  -4  15   6        9.07      -60.23     60.23 o 
  -3  15   6      497.21      391.32     58.11 o 
  -2  15   6     3439.02     3741.81    181.02 o 
  -1  15   6       60.54       38.42     66.03 o 
   0  15   6     9618.85     9569.48    299.84 o 
   1  15   6     2636.57     2828.90    262.61 o 
   2  15   6     3180.11     3023.40    168.56 o 
   3  15   6     2054.99     1729.20    125.03 o 
   4  15   6     2985.91     3091.93    162.11 o 
   5  15   6      367.02      379.60    120.92 o 
   6  15   6     7706.57     7892.92    497.18 o 
   7  15   6     3399.02     3295.50    340.43 o 
   8  15   6     4620.14     5030.91    430.81 o 
   9  15   6      708.79      779.95    195.31 o 
  -9  16   6       14.28     -115.02    115.02 o 
  -8  16   6     3021.92     3042.77    326.80 o 
  -7  16   6       39.20       10.38     77.66 o 
  -6  16   6       37.35       18.90     57.40 o 
  -5  16   6      786.11      968.92    168.02 o 
  -4  16   6     2314.56     2396.74    254.41 o 
  -3  16   6      342.54      322.94     62.05 o 
  -2  16   6     9189.35     9543.18    853.73 o 
  -1  16   6      260.84      278.90     61.54 o 
   0  16   6     2810.94     3155.24    363.68 o 
   1  16   6       27.02       51.46     35.38 o 
   2  16   6      154.66      214.02     50.98 o 
   3  16   6     1101.02      972.49     98.27 o 
   4  16   6     1927.83     1662.67    222.25 o 
   5  16   6      271.57      195.24    100.49 o 
   6  16   6      210.74      464.72    146.09 o 
   7  16   6       60.95       34.95     68.01 o 
   8  16   6        9.41       46.29    102.71 o 
  -8  17   6      339.89      178.92    113.65 o 
  -7  17   6     2309.96     2196.20    278.83 o 
  -6  17   6      706.67      566.81    141.29 o 
  -5  17   6      267.20      241.96    107.81 o 
  -4  17   6     2129.78     2043.50    244.54 o 
  -3  17   6        0.06      -13.98     68.36 o 
  -2  17   6      376.15      312.81     92.79 o 
  -1  17   6     4514.15     4395.96    232.21 o 
   0  17   6       63.64      106.86     48.75 o 
   1  17   6     5701.72     5669.84    247.00 o 
   2  17   6     3277.79     3217.48    184.36 o 
   3  17   6        1.33      -86.64     88.59 o 
   4  17   6       40.90       54.47     58.04 o 
   5  17   6     4457.93     4669.24    394.25 o 
   6  17   6      383.70      282.34    122.07 o 
  -6  18   6     2464.31     2828.80    313.60 o 
  -5  18   6      179.72       10.50     74.31 o 
  -4  18   6      568.37      524.35    141.01 o 
  -3  18   6     2217.15     2224.15    251.97 o 
  -2  18   6      688.25      491.30    119.06 o 
  -1  18   6      760.16      706.27    105.57 o 
   0  18   6       69.65      106.06     49.13 o 
   1  18   6        0.35       67.21     43.10 o 
   2  18   6       66.96      197.81     86.37 o 
   3  18   6     4404.62     4250.76    356.14 o 
   4  18   6       56.21       39.90     81.55 o 
   5  18   6      321.89      355.20    133.73 o 
  -4  19   6     1915.36     1745.12    240.68 o 
  -3  19   6     1050.54     1061.88    184.79 o 
  -2  19   6      699.64      673.15    139.88 o 
  -1  19   6     1209.07     1292.63    187.42 o 
   0  19   6      588.34      592.72    134.71 o 
   1  19   6      674.49      785.56    149.29 o 
   2  19   6     1382.80     1349.26    205.45 o 
   3  19   6      996.46      725.30    159.04 o 
 -13   0   7       19.03      -27.96     52.19 o 
 -11   0   7     1097.18     1117.29     95.80 o 
  -9   0   7       97.31       69.09     34.51 o 
  -7   0   7    10415.17     9643.47    223.43 o 
  -5   0   7     5355.84     5592.67    152.62 o 
  -3   0   7      273.72      154.80     45.20 o 
  -1   0   7    19831.96    21994.21    380.95 o 
   1   0   7     2017.83     1824.40    120.99 o 
   3   0   7    18256.74    18062.93    299.18 o 
   5   0   7      263.93      266.63     43.99 o 
   7   0   7    11103.89    10633.20    416.32 o 
   9   0   7     4082.00     4132.74    283.23 o 
  11   0   7     1041.49     1308.49    178.36 o 
  13   0   7        5.71       10.45     60.81 o 
 -15   1   7      267.77      192.05     79.76 o 
 -14   1   7     5372.83     5227.30    236.89 o 
 -13   1   7     3641.85     3521.63    185.80 o 
 -12   1   7     1642.33     1692.45    123.64 o 
 -11   1   7      474.89      340.58     54.56 o 
 -10   1   7        2.73      -14.31     28.44 o 
  -9   1   7     3484.08     3323.70    146.80 o 
  -8   1   7     7133.49     7065.99    162.04 o 
  -7   1   7     1738.48     1788.29     68.57 o 
  -6   1   7     2900.62     2860.25     82.30 o 
  -5   1   7     1910.28     1896.97     62.48 o 
  -4   1   7      331.42      397.91     28.59 o 
  -3   1   7      134.38      252.60     25.56 o 
  -2   1   7     2558.83     2332.23     71.47 o 
  -1   1   7     4893.13     4730.14    154.12 o 
   0   1   7     1654.23     1271.71     68.86 o 
   1   1   7      640.52      481.06     45.33 o 
   2   1   7     1011.87     1126.86     76.57 o 
   3   1   7      530.33      449.67     35.30 o 
   4   1   7     3031.99     2804.36     89.10 o 
   5   1   7     9038.43     8347.68    187.79 o 
   6   1   7     6613.24     6682.01    177.27 o 
   7   1   7     3642.68     3756.05    174.24 o 
   8   1   7      528.10      588.23     75.03 o 
   9   1   7     1143.61     1055.26    105.86 o 
  10   1   7      314.04      314.30     64.96 o 
  11   1   7      210.45      206.37     59.49 o 
  12   1   7       30.26       20.63     40.34 o 
  13   1   7       94.62      165.48     68.70 o 
  14   1   7       95.90      -21.17     95.78 o 
 -15   2   7     3887.67     3929.19    326.69 o 
 -14   2   7      726.03      656.58    134.32 o 
 -13   2   7      782.76      558.33     75.43 o 
 -12   2   7      877.02      799.50     84.82 o 
 -11   2   7     1406.46     1220.13     98.95 o 
 -10   2   7     2627.75     2508.21    133.38 o 
  -9   2   7     1392.95     1480.35     69.53 o 
  -8   2   7        3.10       12.33     16.57 o 
  -7   2   7     1399.65     1343.43     65.53 o 
  -6   2   7     1824.22     1907.62     65.11 o 
  -5   2   7      234.37      247.42     24.06 o 
  -4   2   7    13862.33    13513.75    310.26 o 
  -3   2   7     2273.05     2348.69     72.47 o 
  -2   2   7      466.08      227.08     24.87 o 
  -1   2   7     3464.12     3953.80    128.22 o 
   0   2   7     6180.63     5446.87    173.38 o 
   1   2   7       25.82       32.65     14.60 o 
   2   2   7    18024.90    17413.75    314.27 o 
   3   2   7      845.28      809.14     53.03 o 
   4   2   7     3930.36     4215.12    109.95 o 
   5   2   7      233.93      221.01     33.28 o 
   6   2   7     1835.75     1721.14    106.09 o 
   7   2   7     1999.51     2002.21    171.46 o 
   8   2   7     6456.87     6430.19    339.93 o 
   9   2   7     2363.57     2494.31    154.63 o 
  10   2   7      732.85      627.96     85.27 o 
  11   2   7     1185.35     1000.01    113.10 o 
  12   2   7        0.82       -8.57     44.09 o 
  13   2   7       94.13      110.01     50.15 o 
 -15   3   7     1000.51      863.04    162.05 o 
 -14   3   7      324.78      371.02    117.41 o 
 -13   3   7     2097.21     2433.34    220.06 o 
 -12   3   7      149.79       72.43     65.39 o 
 -11   3   7     1121.21     1093.18     90.53 o 
 -10   3   7       21.92       -1.49     24.67 o 
  -9   3   7       78.80       69.58     36.09 o 
  -8   3   7     1788.18     1878.88     77.85 o 
  -7   3   7     1103.21     1162.36     57.70 o 
  -6   3   7      540.78      555.44     38.06 o 
  -5   3   7     6702.14     6856.41    113.24 o 
  -4   3   7     6167.00     6379.59    117.16 o 
  -3   3   7        0.44       25.84     15.82 o 
  -2   3   7    17679.38    17896.24    201.11 o 
  -1   3   7     7880.71     7687.31    136.80 o 
   0   3   7      173.40      287.61     25.17 o 
   1   3   7     8901.97     8909.88    158.37 o 
   2   3   7     1346.91     1033.77     56.49 o 
   3   3   7      394.86      444.64     41.44 o 
   4   3   7     7023.34     6487.87    179.42 o 
   5   3   7      380.51      463.25     44.60 o 
   6   3   7    11148.19    11166.09    222.66 o 
   7   3   7     3219.70     3217.82    159.49 o 
   8   3   7     3040.56     3088.72    165.21 o 
   9   3   7       62.48       91.29     37.30 o 
  10   3   7     1725.75     1951.01    145.30 o 
  11   3   7      561.32      444.38     82.68 o 
  12   3   7     1819.99     1875.72    212.41 o 
  13   3   7      538.85      342.92    113.55 o 
 -15   4   7      364.53      344.97    103.79 o 
 -14   4   7      899.52      818.56    156.13 o 
 -13   4   7     3852.60     3609.67    306.40 o 
 -12   4   7     1364.80     1356.07    101.57 o 
 -11   4   7     2534.00     2606.41    131.82 o 
 -10   4   7      703.76      697.99     86.82 o 
  -9   4   7    12073.05    11813.54    194.06 o 
  -8   4   7       19.42       34.78     15.50 o 
  -7   4   7        1.15       13.34     14.01 o 
  -6   4   7     1199.97     1098.40     48.95 o 
  -5   4   7     8196.71     8155.73    128.59 o 
  -4   4   7      212.39      280.55     52.65 o 
  -3   4   7    31607.68    31072.74    334.06 o 
  -2   4   7    13075.71    13987.09    254.05 o 
  -1   4   7       60.08       85.90     16.97 o 
   0   4   7     3348.27     3432.23     85.99 o 
   1   4   7     4674.84     4443.43    114.21 o 
   2   4   7       21.87       85.85     29.79 o 
   3   4   7     5200.41     4990.87    149.07 o 
   4   4   7      133.39      137.58     27.81 o 
   5   4   7     2623.98     2349.61    110.86 o 
   6   4   7     1920.43     1716.24    170.70 o 
   7   4   7      672.17      653.19     58.63 o 
   8   4   7       17.44       10.20     29.15 o 
   9   4   7     2041.67     1896.44    136.68 o 
  10   4   7     4510.01     4435.74    213.96 o 
  11   4   7      573.77      625.74     87.60 o 
  12   4   7        2.34      -39.93     49.92 o 
  13   4   7     1993.99     1728.38    241.20 o 
 -15   5   7       60.30        6.41     64.64 o 
 -14   5   7     1071.43      967.80    184.93 o 
 -13   5   7      133.39      222.27    109.38 o 
 -12   5   7        3.88      109.87     75.15 o 
 -11   5   7     2202.19     2118.75    106.73 o 
 -10   5   7     4892.91     4552.97    147.91 o 
  -9   5   7     2491.01     2447.07    102.21 o 
  -8   5   7     1872.83     1757.73     60.71 o 
  -7   5   7      154.20      161.77     17.69 o 
  -6   5   7       13.61       54.04     13.22 o 
  -5   5   7      398.40      416.96     28.39 o 
  -4   5   7     3869.33     3742.96     86.14 o 
  -3   5   7    35803.04    33535.09    284.58 o 
  -2   5   7     9391.86     9160.88    152.64 o 
  -1   5   7     4571.93     4589.89    100.97 o 
   0   5   7    14644.08    13547.56    177.29 o 
   1   5   7        9.91        3.77     13.41 o 
   2   5   7     1754.95     1682.04     86.42 o 
   3   5   7      666.40      565.59     51.96 o 
   4   5   7      525.31      577.03     54.54 o 
   5   5   7      902.50      924.60     69.64 o 
   6   5   7     2744.37     2945.13    112.51 o 
   7   5   7      535.35      473.42     51.35 o 
   8   5   7     7645.99     7262.77    246.53 o 
   9   5   7     4033.17     3608.63    184.64 o 
  10   5   7       92.78      152.10     47.28 o 
  11   5   7     2447.40     2265.92    158.82 o 
  12   5   7     5057.93     5351.48    421.95 o 
  13   5   7      890.10      904.91    185.44 o 
 -15   6   7      471.05      304.69    115.24 o 
 -14   6   7      360.26      336.65    116.72 o 
 -13   6   7        2.79       65.66     69.87 o 
 -12   6   7     1551.16     1435.58    202.58 o 
 -11   6   7      176.36      365.47    116.81 o 
 -10   6   7     1579.93     1434.36    148.01 o 
  -9   6   7    17365.86    14855.81   1051.88 o 
  -8   6   7      262.82       99.49     53.83 o 
  -7   6   7      966.96      781.65     38.57 o 
  -6   6   7       18.14       24.21      7.39 o 
  -5   6   7     3541.30     3087.34     71.42 o 
  -4   6   7     5383.09     5410.18    104.52 o 
  -3   6   7      513.98      637.75     40.95 o 
  -2   6   7      109.76       92.95     17.53 o 
  -1   6   7    10560.51     9831.04    259.89 o 
   0   6   7     1462.81     1240.33     65.31 o 
   1   6   7     4030.53     3842.99    114.35 o 
   2   6   7    13393.91    12310.81    237.87 o 
   3   6   7     3658.09     3931.06    135.21 o 
   4   6   7      165.23      129.41     26.54 o 
   5   6   7     1249.56     1270.39     71.35 o 
   6   6   7      368.17      340.83     38.54 o 
   7   6   7     4045.84     4002.55    136.76 o 
   8   6   7     2939.50     2826.11    153.03 o 
   9   6   7     1198.44     1210.78    108.56 o 
  10   6   7     3795.76     3737.47    250.07 o 
  11   6   7       94.39      123.48     56.53 o 
  12   6   7      102.55       25.50     94.89 o 
  13   6   7       12.82      -94.96     94.96 o 
 -14   7   7      826.45     1025.17    189.87 o 
 -13   7   7       52.69      123.59     96.67 o 
 -12   7   7      687.27      590.54    134.05 o 
 -11   7   7     4915.52     4762.63    358.88 o 
 -10   7   7     7900.82     7601.47    428.92 o 
  -9   7   7      767.25      664.07    132.65 o 
  -8   7   7     1292.52     1333.27    170.87 o 
  -7   7   7      529.63      325.54     89.37 o 
  -6   7   7     1646.59     1568.25    167.72 o 
  -5   7   7     4205.28     3782.46    153.99 o 
  -4   7   7      705.65      731.17     52.60 o 
  -3   7   7        6.80       -2.21     14.73 o 
  -2   7   7     6771.53     6550.69    170.66 o 
  -1   7   7     1091.77     1025.58     61.94 o 
   0   7   7     6965.61     6926.46    158.92 o 
   1   7   7    19280.17    18705.95    306.69 o 
   2   7   7    10906.91    10416.73    287.55 o 
   3   7   7        4.74       34.02     18.25 o 
   4   7   7       20.01       58.90     23.62 o 
   5   7   7      153.37      118.49     26.52 o 
   6   7   7      245.67      227.83     39.16 o 
   7   7   7     3611.78     3473.77    127.73 o 
   8   7   7     3198.63     2858.06    153.24 o 
   9   7   7      308.71      206.92     91.98 o 
  10   7   7       20.40       24.19     44.00 o 
  11   7   7     1744.29     1888.43    259.38 o 
  12   7   7      768.12      523.29    144.30 o 
  13   7   7     2367.89     2986.23    343.47 o 
 -14   8   7     1152.41     1169.15    202.01 o 
 -13   8   7        2.35       44.06     59.69 o 
 -12   8   7        3.84       24.80     58.56 o 
 -11   8   7      620.43      494.14    122.55 o 
 -10   8   7     5763.69     5465.27    378.13 o 
  -9   8   7      617.10      616.06    129.24 o 
  -8   8   7    12829.10    12247.11    517.98 o 
  -7   8   7      720.87      703.20    123.53 o 
  -6   8   7     5403.51     4998.31    305.22 o 
  -5   8   7     2208.26     2028.90    130.29 o 
  -4   8   7     2283.80     2614.67     72.23 o 
  -3   8   7      354.78      311.07     28.32 o 
  -2   8   7     2999.75     2810.05    103.83 o 
  -1   8   7      517.10      588.15     49.10 o 
   0   8   7    10610.34    10232.56    212.69 o 
   1   8   7    21446.30    21084.74    289.66 o 
   2   8   7      760.33      582.31     49.14 o 
   3   8   7     1902.38     1915.14     78.01 o 
   4   8   7    17610.05    17506.70    259.60 o 
   5   8   7       37.49       44.04     18.14 o 
   6   8   7     5351.16     5239.21    236.39 o 
   7   8   7     4748.59     4539.88    153.34 o 
   8   8   7       89.42       71.71     69.46 o 
   9   8   7      261.84      141.74     84.51 o 
  10   8   7     1256.82     1510.45    217.50 o 
  11   8   7     2754.76     2657.95    301.37 o 
  12   8   7     1832.56     1829.45    262.11 o 
 -14   9   7      419.39      331.52    126.06 o 
 -13   9   7        9.73      -67.35    108.72 o 
 -12   9   7     1811.22     2083.07    263.60 o 
 -11   9   7     1509.94     1586.29    221.75 o 
 -10   9   7     1194.09     1156.44    186.13 o 
  -9   9   7     3958.87     3396.32    297.05 o 
  -8   9   7     3557.32     3656.01    295.68 o 
  -7   9   7      573.13      429.94    105.99 o 
  -6   9   7     3795.00     3775.94    278.53 o 
  -5   9   7      702.01      668.80     45.53 o 
  -4   9   7     2444.67     2676.28    104.66 o 
  -3   9   7     5858.99     5902.17    123.39 o 
  -2   9   7      367.18      407.21     35.99 o 
  -1   9   7     2096.24     1957.51     78.51 o 
   0   9   7    15012.15    14955.90    335.97 o 
   1   9   7      588.64      544.94     50.07 o 
   2   9   7     3490.67     3518.62    108.31 o 
   3   9   7    30313.13    29063.79    342.16 o 
   4   9   7      441.96      454.77     46.42 o 
   5   9   7       27.42       51.13     26.39 o 
   6   9   7     5672.50     5585.91    151.82 o 
   7   9   7      771.93      922.54     63.99 o 
   8   9   7       40.62      -40.77     78.40 o 
   9   9   7     1537.53     1347.01    208.99 o 
  10   9   7     1247.51     1409.81    218.26 o 
  11   9   7        3.23       57.62     76.48 o 
  12   9   7     3829.71     3995.38    395.11 o 
 -13  10   7     2478.22     2767.61    327.03 o 
 -12  10   7       73.82       34.88     66.38 o 
 -11  10   7       65.10      220.81    112.60 o 
 -10  10   7     2254.18     2396.00    267.52 o 
  -9  10   7     7501.33     7890.94    459.79 o 
  -8  10   7     2072.73     1889.92    221.08 o 
  -7  10   7     5403.09     5474.63    359.28 o 
  -6  10   7     2468.53     2572.43    239.03 o 
  -5  10   7     1479.16     1328.11     46.78 o 
  -4  10   7     5534.60     5406.78    140.28 o 
  -3  10   7     2155.11     2252.41     87.87 o 
  -2  10   7      653.38      667.95     53.74 o 
  -1  10   7     8466.07     8328.97    194.49 o 
   0  10   7       28.56       40.90     23.18 o 
   1  10   7     3353.18     3381.13    123.74 o 
   2  10   7    22344.73    21909.74    311.03 o 
   3  10   7     2100.20     2280.58     99.91 o 
   4  10   7     1003.78      980.81     73.98 o 
   5  10   7    17036.44    16529.91    262.54 o 
   6  10   7        2.47      -11.27     17.98 o 
   7  10   7        3.52       -5.10     21.66 o 
   8  10   7     2537.06     3389.57    317.03 o 
   9  10   7       61.19      -91.30     99.18 o 
  10  10   7      134.56      358.07    128.31 o 
  11  10   7     8470.03     8923.71    570.27 o 
 -13  11   7     1320.77      943.84    193.19 o 
 -12  11   7     1192.38     1308.07    214.74 o 
 -11  11   7     4634.23     4601.81    387.94 o 
 -10  11   7     1973.12     1784.54    238.52 o 
  -9  11   7      690.69      814.71    159.51 o 
  -8  11   7     1383.24     1523.39    208.27 o 
  -7  11   7     3067.33     3102.98    279.55 o 
  -6  11   7     4129.53     4336.55    315.69 o 
  -5  11   7    13065.17    11867.56    223.23 o 
  -4  11   7    14951.86    15109.97    211.31 o 
  -3  11   7        5.98        4.11     18.94 o 
  -2  11   7     2987.28     2606.17    106.09 o 
  -1  11   7      369.58      258.36     35.76 o 
   0  11   7      133.14      114.13     28.53 o 
   1  11   7    21345.07    20661.86    278.37 o 
   2  11   7    11495.59    11375.91    307.97 o 
   3  11   7     1054.16      990.01     74.17 o 
   4  11   7    12609.52    12703.60    237.63 o 
   5  11   7      131.54      118.39     26.09 o 
   6  11   7      339.47      277.29     77.94 o 
   7  11   7     7427.72     7619.87    396.93 o 
   8  11   7     1210.80     1216.96    198.74 o 
   9  11   7       99.40      113.95     85.10 o 
  10  11   7     2434.73     2370.36    296.95 o 
  11  11   7     1132.23     1524.85    263.64 o 
 -12  12   7     3676.66     4416.90    402.17 o 
 -11  12   7      306.40      213.33     93.09 o 
 -10  12   7        8.11       79.97     79.73 o 
  -9  12   7      192.34      131.45     96.09 o 
  -8  12   7     1991.96     2426.88    264.90 o 
  -7  12   7     2739.97     2724.91    268.36 o 
  -6  12   7     9204.11    10178.01    495.50 o 
  -5  12   7     7016.20     6410.17    174.11 o 
  -4  12   7     8368.43     8174.48    162.95 o 
  -3  12   7      298.85      222.18     32.64 o 
  -2  12   7     2144.01     2264.09    217.11 o 
  -1  12   7     1227.70     1191.68    205.34 o 
   0  12   7     5972.02     6050.44    155.57 o 
   1  12   7     2654.16     2609.19    117.25 o 
   2  12   7     2349.49     2526.46    135.12 o 
   3  12   7     1091.56      947.79     69.74 o 
   4  12   7      304.11      339.53     42.71 o 
   5  12   7     1144.93     1264.55    311.41 o 
   6  12   7     3173.28     3449.61    155.74 o 
   7  12   7     4145.01     4314.86    359.40 o 
   8  12   7     1368.65     1055.96    184.10 o 
   9  12   7       56.91      106.63     82.34 o 
  10  12   7     1135.80     1149.97    212.51 o 
 -12  13   7     2198.87     2760.19    328.72 o 
 -11  13   7     2437.15     2361.83    295.60 o 
 -10  13   7     2478.65     2499.43    295.77 o 
  -9  13   7     2777.25     3093.62    318.46 o 
  -8  13   7       17.37      -99.72     99.72 o 
  -7  13   7       17.51       81.74     73.73 o 
  -6  13   7     6258.86     6541.03    410.20 o 
  -5  13   7    25032.54    24095.56    375.63 o 
  -4  13   7     1654.07     1751.89     78.65 o 
  -3  13   7     6005.56     6251.78    165.78 o 
  -2  13   7       10.67       20.04     31.88 o 
  -1  13   7      836.27      869.02     91.01 o 
   0  13   7     1918.29     1730.54    121.23 o 
   1  13   7     4763.85     4767.81    170.33 o 
   2  13   7       42.83       46.65     23.74 o 
   3  13   7     2458.80     2626.38    117.94 o 
   4  13   7      122.50       76.31     34.41 o 
   5  13   7     8466.55     8267.84    252.84 o 
   6  13   7    11826.56    11117.00    566.53 o 
   7  13   7     2800.67     3182.76    317.43 o 
   8  13   7     1848.49     1617.62    237.98 o 
   9  13   7     2648.79     2344.11    295.89 o 
  10  13   7     1852.03     2526.56    319.75 o 
 -11  14   7      168.56       51.77     86.75 o 
 -10  14   7     1164.05     1366.20    224.62 o 
  -9  14   7      661.06      716.98    160.23 o 
  -8  14   7       23.18      -36.78     91.87 o 
  -7  14   7     9047.74     9284.33    524.38 o 
  -6  14   7      804.78      633.64    131.46 o 
  -5  14   7        2.54       28.63     71.17 o 
  -4  14   7      795.52      757.82     72.90 o 
  -3  14   7    14766.78    14974.22    341.74 o 
  -2  14   7      429.09      518.58     70.25 o 
  -1  14   7    12286.35    13244.28    277.41 o 
   0  14   7      580.93      499.86     71.00 o 
   1  14   7      696.21      739.28    130.70 o 
   2  14   7       73.34       36.73     29.99 o 
   3  14   7      136.75       86.92     29.98 o 
   4  14   7       75.59       22.22     32.80 o 
   5  14   7    12666.51    13776.61    332.32 o 
   6  14   7      593.92      670.11    159.46 o 
   7  14   7      823.01     1067.63    198.76 o 
   8  14   7      648.59      430.48    153.27 o 
   9  14   7       51.96      -11.33     89.18 o 
 -10  15   7     5617.49     5740.61    467.82 o 
  -9  15   7      289.38      101.79     72.42 o 
  -8  15   7     3614.22     3273.14    330.69 o 
  -7  15   7      393.80      495.64    125.73 o 
  -6  15   7     2641.21     2429.81    269.84 o 
  -5  15   7     5759.95     6102.64    409.40 o 
  -4  15   7     5043.12     5034.59    277.42 o 
  -3  15   7       96.82       52.92     30.57 o 
  -2  15   7     3380.58     3420.50    177.51 o 
  -1  15   7      357.46      495.62    152.55 o 
   0  15   7     2169.92     2095.98    144.53 o 
   1  15   7      823.35      873.56     93.88 o 
   2  15   7     1551.85     1591.12    125.26 o 
   3  15   7     2668.88     2970.67    303.38 o 
   4  15   7     3794.00     4078.37    264.03 o 
   5  15   7      101.83      257.05    106.85 o 
   6  15   7     1253.58     1951.11    255.95 o 
   7  15   7     6933.28     7576.35    508.83 o 
   8  15   7     4429.88     5356.35    451.49 o 
  -9  16   7       20.75      -21.73     74.69 o 
  -8  16   7     5237.97     5803.19    455.70 o 
  -7  16   7      181.94      206.05     99.00 o 
  -6  16   7     7668.63     8094.34    499.87 o 
  -5  16   7      155.30      120.44     78.24 o 
  -4  16   7     4191.20     4128.10    335.32 o 
  -3  16   7      146.56      153.45     65.37 o 
  -2  16   7     8797.39     9294.86    298.99 o 
  -1  16   7     4869.51     4965.56    224.73 o 
   0  16   7    12678.02    13507.67    374.26 o 
   1  16   7     1266.57     1322.48    119.41 o 
   2  16   7      354.34      330.23     62.30 o 
   3  16   7      594.36      466.30     71.26 o 
   4  16   7     4985.33     5771.40    409.88 o 
   5  16   7       73.05      137.48     82.69 o 
   6  16   7    10534.95     9599.40    573.79 o 
   7  16   7      180.31      190.96    102.85 o 
  -8  17   7       83.96      -67.69    107.02 o 
  -7  17   7      650.07      356.08    117.64 o 
  -6  17   7     1228.64     1125.59    200.78 o 
  -5  17   7     6401.46     6724.85    455.02 o 
  -4  17   7     2052.16     2147.73    252.77 o 
  -3  17   7     4852.06     5055.53    369.73 o 
  -2  17   7     2430.31     2540.30    162.15 o 
  -1  17   7      511.30      369.40     70.36 o 
   0  17   7     2240.24     2078.42    152.64 o 
   1  17   7     9872.13     9836.61    329.29 o 
   2  17   7     4115.21     4332.74    217.32 o 
   3  17   7     3478.59     3289.26    316.14 o 
   4  17   7      845.80      794.15    158.61 o 
   5  17   7      305.11      448.29    136.53 o 
   6  17   7      535.44      580.11    157.89 o 
  -6  18   7      514.56      652.07    164.56 o 
  -5  18   7     2535.45     2704.54    301.38 o 
  -4  18   7      330.09      356.04    109.96 o 
  -3  18   7     1536.32     1819.21    231.10 o 
  -2  18   7      686.96     1079.89    174.60 o 
  -1  18   7     7922.61     7791.42    448.31 o 
   0  18   7     5329.44     5342.84    248.98 o 
   1  18   7      874.16      769.60     99.02 o 
   2  18   7     1022.16      923.44    168.13 o 
   3  18   7     2316.53     2340.16    271.49 o 
   4  18   7      303.88      515.08    154.17 o 
   5  18   7     7637.41     8588.29    550.13 o 
  -4  19   7     5449.48     5763.79    432.64 o 
  -3  19   7      135.59       54.92     63.09 o 
  -2  19   7     4897.87     4969.20    376.83 o 
  -1  19   7     1061.74     1097.45    174.20 o 
   0  19   7     2444.85     2591.21    252.11 o 
   1  19   7     2990.22     2922.43    281.33 o 
   2  19   7     8612.71     8958.11    511.62 o 
 -14   0   8    11152.36    11926.16    501.85 o 
 -12   0   8    15100.83    15340.55    523.00 o 
 -10   0   8     4086.98     4130.37    246.06 o 
  -8   0   8    18317.53     7640.91  10025.40 o 
  -6   0   8    75057.64    75652.16   1337.64 o 
  -4   0   8    47355.59    44880.14    428.82 o 
  -2   0   8    18191.21    18558.70    371.97 o 
   0   0   8     1385.16     1126.86     96.81 o 
   2   0   8    92235.38   101624.59    984.23 o 
   4   0   8     1309.45      775.38     70.22 o 
   6   0   8    12217.88    12034.61    430.06 o 
  10   0   8     2120.24     2503.81    237.78 o 
  12   0   8     8252.38     7527.46    444.76 o 
 -15   1   8     6012.68     6061.54    386.96 o 
 -14   1   8     3172.56     3575.88    193.90 o 
 -13   1   8       58.32      -89.57    150.98 o 
 -12   1   8     2053.57     1979.83    133.43 o 
 -11   1   8      514.33      504.39     77.89 o 
 -10   1   8     3076.11     3332.92    130.02 o 
  -9   1   8     7898.29     8156.76    232.25 o 
  -8   1   8    22720.54    25019.39    540.62 o 
  -7   1   8     4635.83     5080.85    132.00 o 
  -6   1   8     5420.74     5472.35    114.87 o 
  -5   1   8     6151.23     6188.47    147.82 o 
  -4   1   8    30511.68    29703.04    245.04 o 
  -3   1   8    22079.62    21835.20    205.38 o 
  -2   1   8     6595.01     5824.52    127.04 o 
  -1   1   8      475.97      559.83     54.62 o 
   0   1   8      394.78      471.40     44.77 o 
   1   1   8     9585.50    10159.54    211.79 o 
   2   1   8    11718.97    11276.55    189.96 o 
   3   1   8   115523.97   119911.03    728.55 o 
   4   1   8    48984.61    52765.72    833.21 o 
   5   1   8    38569.51    39987.28    579.98 o 
   6   1   8    27525.83    29275.24    491.90 o 
   7   1   8     4470.31     4570.32    272.73 o 
   9   1   8    39048.61    39185.36    903.16 o 
  10   1   8     7447.91     7621.03    288.38 o 
  11   1   8     2304.24     2342.37    171.15 o 
  12   1   8     4003.00     4423.40    242.20 o 
  13   1   8      969.16      973.68    121.54 o 
 -15   2   8      196.94      182.92     67.12 o 
 -14   2   8      184.61      145.03     58.90 o 
 -13   2   8    17875.10    18879.91    580.91 o 
 -12   2   8      512.67      447.71     65.13 o 
 -11   2   8    10842.79    11596.79    353.42 o 
 -10   2   8      922.41      933.78     83.94 o 
  -9   2   8      355.59      363.45     36.66 o 
  -8   2   8    14721.94    15013.19    232.24 o 
  -7   2   8    33900.16    34601.73    333.43 o 
  -6   2   8      205.75      315.19     49.95 o 
  -5   2   8    70733.91    72142.66    392.35 o 
  -4   2   8       37.89      133.45     17.90 o 
  -3   2   8    10752.96    12154.92    192.88 o 
  -2   2   8    18630.52    19897.76    222.12 o 
  -1   2   8    19191.76    20889.30    233.49 o 
   0   2   8     7175.87     7581.18    271.85 o 
   1   2   8    48175.27    49310.25    516.71 o 
   2   2   8     4654.54     4826.94    125.49 o 
   3   2   8    45056.86    50051.77    422.09 o 
   4   2   8      486.63      528.69     42.20 o 
   5   2   8     5406.51     5577.82    157.52 o 
   6   2   8     6322.18     6445.46    177.21 o 
   7   2   8    29472.47    30701.32    689.22 o 
   8   2   8     1054.08      992.32     98.40 o 
   9   2   8     6358.32     6823.48    386.80 o 
  10   2   8     4694.18     4602.10    389.42 o 
  11   2   8      353.47      324.35     71.04 o 
  12   2   8      252.60      296.63     73.28 o 
  13   2   8    16169.63    16524.84    482.73 o 
 -15   3   8     3528.17     3993.24    338.04 o 
 -14   3   8     5872.34     6237.92    410.34 o 
 -13   3   8      157.53      155.08     58.58 o 
 -12   3   8      101.13       65.43     44.46 o 
 -11   3   8     3723.32     3558.65    163.62 o 
 -10   3   8    12683.42    12630.61    227.11 o 
  -9   3   8    12396.89    12379.58    212.58 o 
  -8   3   8     8304.54     8250.49    149.18 o 
  -7   3   8    28299.65    28081.84    287.15 o 
  -6   3   8     5014.92     5134.22    118.10 o 
  -5   3   8     1807.58     2117.00     73.11 o 
  -4   3   8    17860.96    19314.18    247.15 o 
  -3   3   8    99787.04   107693.53    647.01 o 
  -2   3   8    16259.14    18380.59    217.33 o 
  -1   3   8     8503.95     8863.54    155.09 o 
   0   3   8     5039.41     5599.12    111.29 o 
   1   3   8     5509.40     5085.60    125.86 o 
   2   3   8    26330.26    24255.52    281.37 o 
   3   3   8     8562.76     8232.12    238.60 o 
   4   3   8    21950.75    22367.24    348.06 o 
   5   3   8    13473.26    14405.38    250.00 o 
   6   3   8     9954.40    10323.76    371.35 o 
   7   3   8       10.37      100.61     51.90 o 
   8   3   8     9780.32     9842.49    320.48 o 
   9   3   8     5254.29     4864.38    341.18 o 
  10   3   8     9384.74     8785.93    353.74 o 
  11   3   8     6805.45     7104.89    292.13 o 
  12   3   8     8013.38     8329.44    327.44 o 
  13   3   8       64.38      118.27     81.85 o 
 -15   4   8        2.98      -44.41     85.83 o 
 -14   4   8     3200.72     3464.89    315.29 o 
 -13   4   8       55.04      123.00     70.14 o 
 -12   4   8    15653.15    16727.55    350.61 o 
 -11   4   8     1244.48     1288.10     94.96 o 
 -10   4   8    16584.93    16804.07    318.71 o 
  -9   4   8    10506.08    10675.17    184.19 o 
  -8   4   8     7071.06     6754.01    139.01 o 
  -7   4   8     6173.99     6192.24    116.94 o 
  -6   4   8    15253.24    15309.91    193.61 o 
  -5   4   8     2783.33     3119.96     86.24 o 
  -4   4   8    53948.96    60283.84    377.92 o 
  -3   4   8      641.93     1132.50     71.26 o 
  -2   4   8    10169.79     9180.21    157.17 o 
  -1   4   8      157.71      352.82     32.61 o 
   0   4   8    87064.00    89464.46   1084.29 o 
   1   4   8      557.03      435.72     38.20 o 
   2   4   8    65680.96    67103.98    699.09 o 
   3   4   8       14.31      132.17     29.07 o 
   4   4   8     5611.09     5712.06    174.45 o 
   5   4   8      650.11      550.48     49.78 o 
   6   4   8    28100.74    27998.59    418.73 o 
   7   4   8      791.91      792.96     65.18 o 
   8   4   8    20686.81    20977.58    529.16 o 
   9   4   8      258.38      292.05     60.82 o 
  10   4   8     1241.87     1240.37    117.08 o 
  11   4   8      113.73      103.34     52.11 o 
  12   4   8     3041.69     3335.92    206.70 o 
  13   4   8      188.26       48.12     87.38 o 
 -15   5   8     3394.63     3559.39    339.56 o 
 -14   5   8     3688.20     3690.80    331.15 o 
 -13   5   8     2178.40     2646.55    272.46 o 
 -12   5   8      567.48      632.23    135.73 o 
 -11   5   8     7154.48     7570.65    204.46 o 
 -10   5   8      466.64      363.18     47.09 o 
  -9   5   8    42769.83    44749.52    422.25 o 
  -8   5   8    10489.38    10129.75    154.52 o 
  -7   5   8       86.29      127.69     17.56 o 
  -6   5   8     1209.96     1170.58     50.20 o 
  -5   5   8    16946.68    17272.91    234.60 o 
  -4   5   8    16790.57    17320.56    201.25 o 
  -3   5   8   117829.27   130293.13    579.35 o 
  -2   5   8    37723.76    39757.38    337.05 o 
  -1   5   8    24923.63    28467.30    276.31 o 
   0   5   8    14331.24    15817.76    198.91 o 
   1   5   8       11.89      100.83     20.85 o 
   2   5   8      241.77      288.05     73.41 o 
   3   5   8    31339.50    31067.22    392.39 o 
   4   5   8     9235.10     9061.48    218.21 o 
   5   5   8      221.64      252.08     38.37 o 
   6   5   8       24.14       11.30     17.95 o 
   7   5   8      210.87      246.09     40.59 o 
   8   5   8     3893.56     3864.26    187.47 o 
   9   5   8    11852.56    12245.50    345.71 o 
  10   5   8     9516.85     9794.44    320.75 o 
  11   5   8     3994.96     4140.02    226.76 o 
  12   5   8     2113.45     2180.52    272.21 o 
  13   5   8     1264.49     1708.58    252.61 o 
 -15   6   8      145.53       55.72     75.96 o 
 -14   6   8      979.27      986.30    183.63 o 
 -13   6   8    13531.74    13832.11    633.99 o 
 -12   6   8       75.67       67.70     64.83 o 
 -11   6   8    10410.47    10241.67    502.24 o 
 -10   6   8     4206.58     4275.68    100.71 o 
  -9   6   8      131.40      134.93     22.00 o 
  -8   6   8     1659.63     1536.74     48.48 o 
  -7   6   8    29768.50    28624.01    687.88 o 
  -6   6   8     1315.02     1307.32     49.19 o 
  -5   6   8      301.74      396.37     40.07 o 
  -4   6   8     3443.00     3868.00    157.89 o 
  -3   6   8    10740.62    13215.04    189.54 o 
  -2   6   8     9676.87     9801.08    154.19 o 
  -1   6   8    41462.65    42007.27    328.62 o 
   0   6   8     3357.04     3450.54     96.63 o 
   1   6   8    72636.02    75286.55    707.05 o 
   2   6   8      260.08      291.62     42.04 o 
   3   6   8     2592.24     2254.99    107.58 o 
   4   6   8     3689.79     3301.49    131.77 o 
   5   6   8    17133.11    17454.97    281.59 o 
   6   6   8      103.90       81.98     24.54 o 
   7   6   8    25897.26    25877.66    374.97 o 
   8   6   8     1566.49     1578.90    207.27 o 
   9   6   8     4903.09     4922.17    361.52 o 
  10   6   8      707.32      862.62     98.28 o 
  11   6   8        6.89      -36.20     81.64 o 
  12   6   8      183.40      181.69    105.18 o 
  13   6   8     6951.35     7657.89    531.44 o 
 -14   7   8     2759.67     2563.77    293.62 o 
 -13   7   8     7054.42     7711.96    485.23 o 
 -12   7   8     1456.91     1305.49    202.24 o 
 -11   7   8     1074.39     1183.61    182.96 o 
 -10   7   8    12321.55    12608.70    550.18 o 
  -9   7   8     1846.32     1790.78    203.20 o 
  -8   7   8    17070.08    18468.39    616.28 o 
  -7   7   8     3697.11     3627.34    264.48 o 
  -6   7   8     1533.05     1371.47     45.23 o 
  -5   7   8      833.68      894.08     43.28 o 
  -4   7   8    21128.54    23427.88    346.57 o 
  -3   7   8     5173.53     5250.67    137.37 o 
  -2   7   8    41232.43    42165.21    699.72 o 
  -1   7   8    29571.67    32013.93    355.09 o 
   0   7   8     3952.11     3908.96    122.91 o 
   1   7   8     1403.99     1496.15     92.17 o 
   2   7   8    17333.99    16999.08    529.51 o 
   3   7   8    16914.44    16739.90    259.78 o 
   4   7   8     4064.37     4509.90    136.12 o 
   5   7   8    17447.49    18190.49    277.34 o 
   6   7   8     2176.59     2183.09    100.04 o 
   7   7   8       41.57       88.26     32.37 o 
   8   7   8     5488.06     5556.75    230.00 o 
   9   7   8     2212.67     1827.34    233.29 o 
  10   7   8     8556.76     9379.38    303.35 o 
  11   7   8     5322.17     5192.71    417.40 o 
  12   7   8     1760.53     1315.63    222.19 o 
 -14   8   8     1577.01     1381.70    223.98 o 
 -13   8   8     2859.77     2692.11    295.76 o 
 -12   8   8    18420.97    18815.19    749.50 o 
 -11   8   8       88.60      207.89     95.79 o 
 -10   8   8     3660.84     3490.39    301.65 o 
  -9   8   8      908.93      775.86    143.44 o 
  -8   8   8     9844.48     9422.38    454.44 o 
  -7   8   8     2419.15     2642.58    232.91 o 
  -6   8   8    14451.74    12534.58    409.22 o 
  -5   8   8      620.79      484.26     41.82 o 
  -4   8   8    13104.74    13534.66    296.56 o 
  -3   8   8     6182.79     6018.45    152.10 o 
  -2   8   8      170.72       83.15     33.88 o 
  -1   8   8    11062.97    11839.02    287.56 o 
   0   8   8    55132.54    56253.80    934.48 o 
   1   8   8       58.99       68.83     22.00 o 
   2   8   8    26550.57    27178.31    332.58 o 
   3   8   8     2946.67     2855.24    108.97 o 
   4   8   8      290.74      262.05     34.57 o 
   5   8   8       54.82       83.87     23.35 o 
   6   8   8     8606.76     8457.48    195.40 o 
   7   8   8     3320.49     3285.89    125.33 o 
   8   8   8     7698.63     8078.75    260.00 o 
   9   8   8        2.73      -17.18     85.83 o 
  10   8   8        1.91      -39.89     78.35 o 
  11   8   8       26.27      -25.84     65.27 o 
  12   8   8     6091.17     6865.54    503.82 o 
 -14   9   8     4345.77     4415.51    404.34 o 
 -13   9   8      306.30      433.64    128.76 o 
 -12   9   8     2926.43     2794.51    300.39 o 
 -11   9   8     5623.94     5996.48    419.77 o 
 -10   9   8     1848.77     1493.48    202.79 o 
  -9   9   8     7977.24     8105.86    455.51 o 
  -8   9   8     9866.18    10620.83    497.34 o 
  -7   9   8     3606.95     3360.89    271.88 o 
  -6   9   8     1316.85     1186.53    160.98 o 
  -5   9   8     5439.65     5046.50    100.84 o 
  -4   9   8      651.67      819.44     48.68 o 
  -3   9   8    26427.22    26778.07    272.05 o 
  -2   9   8    13676.75    13864.45    270.43 o 
  -1   9   8     1347.36     1365.07     78.64 o 
   0   9   8     2861.78     2831.58    111.85 o 
   1   9   8     6538.20     6489.87    168.45 o 
   2   9   8     2929.55     2804.50     99.13 o 
   3   9   8    36165.51    37354.09    403.81 o 
   4   9   8    20996.31    21128.96    366.26 o 
   5   9   8     9430.35     9274.85    203.00 o 
   6   9   8     9768.07     9572.58    208.37 o 
   7   9   8       18.84       85.87     27.24 o 
   8   9   8     2070.74     2001.63    127.31 o 
   9   9   8    13637.72    13074.78    637.46 o 
  10   9   8     3034.95     3474.53    347.25 o 
  11   9   8     3608.95     3914.64    378.07 o 
  12   9   8      882.79      620.10    173.51 o 
 -13  10   8     5204.42     5545.72    446.58 o 
 -12  10   8       97.44      -44.04     69.22 o 
 -11  10   8     3018.41     2722.41    296.60 o 
 -10  10   8        3.22      -68.49     68.49 o 
  -9  10   8      331.79      449.32    113.80 o 
  -8  10   8     1823.18     1702.21    211.22 o 
  -7  10   8    17871.46    18501.12    656.26 o 
  -6  10   8     4490.96     4289.36    304.82 o 
  -5  10   8    17171.37    17287.36    191.64 o 
  -4  10   8      658.45      787.45     49.45 o 
  -3  10   8    14338.50    14605.80    230.40 o 
  -2  10   8     6813.39     6678.48    148.56 o 
  -1  10   8    16462.30    16839.47    282.01 o 
   0  10   8      583.13      681.65     58.34 o 
   1  10   8    13286.03    14054.41    226.66 o 
   2  10   8     1177.74     1121.19     74.49 o 
   3  10   8     7275.50     7536.06    186.82 o 
   4  10   8      954.07      844.96     64.23 o 
   5  10   8     2365.06     2204.03    101.10 o 
   6  10   8      214.41      239.77     37.90 o 
   7  10   8     6193.27     6973.43    231.40 o 
   8  10   8      183.01      200.41     43.81 o 
   9  10   8     3892.41     3536.06    340.19 o 
  10  10   8      862.48      888.35    186.59 o 
  11  10   8     1955.35     2163.51    295.57 o 
 -13  11   8     1932.04     1672.43    260.17 o 
 -12  11   8     1548.87     1401.85    228.51 o 
 -11  11   8      123.99      109.15     85.49 o 
 -10  11   8      938.30      900.48    170.97 o 
  -9  11   8     4221.70     4137.35    344.89 o 
  -8  11   8    11250.35    11930.02    559.69 o 
  -7  11   8     8799.87     8658.04    460.75 o 
  -6  11   8      370.47      416.16    106.78 o 
  -5  11   8       17.08       59.63     17.95 o 
  -4  11   8     5313.77     5854.23    138.76 o 
  -3  11   8     1828.93     1918.37     87.03 o 
  -2  11   8     9027.56     9111.87    252.83 o 
  -1  11   8     1764.16     1737.90    114.50 o 
   0  11   8     4428.65     4363.79    149.83 o 
   1  11   8     2974.18     3073.56    144.60 o 
   2  11   8     7634.21     7475.13    192.92 o 
   3  11   8        8.74       14.31     25.33 o 
   4  11   8    16907.73    17924.29    292.40 o 
   5  11   8     3409.68     3515.45    129.09 o 
   6  11   8     3755.90     3786.77    311.48 o 
   7  11   8     3538.54     3517.85    200.29 o 
   8  11   8     1157.65     1104.84    198.50 o 
   9  11   8      652.56      877.51    183.08 o 
  10  11   8     5197.75     5542.37    452.44 o 
  11  11   8     1196.18     1402.91    240.36 o 
 -12  12   8     2531.21     2668.34    317.37 o 
 -11  12   8     1888.08     2173.92    283.23 o 
 -10  12   8      559.21      579.31    144.16 o 
  -9  12   8      159.86       38.54     62.61 o 
  -8  12   8      743.86     1065.57    180.18 o 
  -7  12   8     9512.37     8978.61    487.51 o 
  -6  12   8    13518.04    13998.76    583.30 o 
  -5  12   8      751.46      738.96     42.76 o 
  -4  12   8     7943.33     8625.12    200.25 o 
  -3  12   8      355.39      391.75     43.03 o 
  -2  12   8     1492.29     1480.71     85.13 o 
  -1  12   8     1078.50     1022.77     90.56 o 
   0  12   8    14229.95    13853.64    275.27 o 
   1  12   8      431.73      456.39     52.31 o 
   2  12   8     3095.31     3275.99    137.73 o 
   3  12   8     1398.52     1428.61     87.59 o 
   4  12   8     1536.13     1575.28    106.50 o 
   5  12   8      446.06      410.97     61.03 o 
   6  12   8    10173.67    10738.97    288.87 o 
   7  12   8      333.32      454.71    135.96 o 
   8  12   8     8615.55     9060.97    544.39 o 
   9  12   8      555.63      656.33    159.96 o 
  10  12   8      298.38      433.63    152.44 o 
 -11  13   8     3909.35     4421.23    403.05 o 
 -10  13   8      374.31      220.42     96.73 o 
  -9  13   8     3901.05     3913.15    354.85 o 
  -8  13   8     4814.19     5088.33    389.50 o 
  -7  13   8     4717.22     4857.55    368.37 o 
  -6  13   8     5402.44     5570.94    384.08 o 
  -5  13   8     4131.04     4139.06    209.55 o 
  -4  13   8     1620.66     1641.30    121.17 o 
  -3  13   8    11466.33    11896.56    297.10 o 
  -2  13   8     6808.02     6438.08    228.75 o 
  -1  13   8     2335.91     2401.91    116.05 o 
   0  13   8     3997.65     3933.03    186.92 o 
   1  13   8     1862.69     1846.94    129.50 o 
   2  13   8       34.14       12.84     24.54 o 
   3  13   8     9298.68     9366.04    288.37 o 
   4  13   8       47.99       18.18     28.12 o 
   5  13   8     2921.96     3184.47    328.83 o 
   6  13   8     2724.54     2844.38    298.25 o 
   7  13   8        0.59       -2.31     75.83 o 
   8  13   8       23.56      -26.18     96.19 o 
   9  13   8     2206.82     2279.88    293.94 o 
  10  13   8     1501.91     2054.22    292.74 o 
 -11  14   8     2198.50     2353.11    311.88 o 
 -10  14   8     2090.48     2487.28    304.13 o 
  -9  14   8      628.60      472.52    131.70 o 
  -8  14   8     1230.56     1338.59    205.95 o 
  -7  14   8     1216.29     1241.61    200.50 o 
  -6  14   8     2128.20     2047.01    239.97 o 
  -5  14   8     3815.32     3916.45    318.39 o 
  -4  14   8      107.36       85.55     33.17 o 
  -3  14   8      167.46      166.68     38.89 o 
  -2  14   8     3288.06     3198.98    167.57 o 
  -1  14   8     8834.48     9545.54    565.71 o 
   0  14   8      392.77      375.52     64.95 o 
   1  14   8     7368.23     7348.66    262.16 o 
   2  14   8      658.52      652.38     79.77 o 
   3  14   8      436.03      454.49     67.83 o 
   4  14   8     2326.23     2347.44    146.82 o 
   5  14   8     3686.77     3840.06    182.66 o 
   6  14   8      759.39      983.82    181.47 o 
   7  14   8     7306.02     7070.28    487.48 o 
   8  14   8     1563.15     2169.15    287.36 o 
   9  14   8     2495.13     2428.32    315.73 o 
 -10  15   8     3448.78     3156.41    348.95 o 
  -9  15   8      835.82      903.37    184.76 o 
  -8  15   8     3100.74     2887.96    315.07 o 
  -7  15   8     2811.39     2874.80    302.88 o 
  -6  15   8      677.14      601.01    140.29 o 
  -5  15   8      377.79      397.59    114.63 o 
  -4  15   8     4172.63     4252.68    177.35 o 
  -3  15   8     2728.02     2856.30    174.56 o 
  -2  15   8     6910.06     6696.85    249.32 o 
  -1  15   8     3184.61     2882.13    168.64 o 
   0  15   8     1758.13     1653.85    129.11 o 
   1  15   8     4397.39     4398.08    210.13 o 
   2  15   8     1621.53     1791.85    134.19 o 
   3  15   8      169.43       79.86     39.08 o 
   4  15   8     4076.90     4116.14    198.52 o 
   5  15   8     2194.36     1992.29    249.43 o 
   6  15   8      171.96      500.84    148.03 o 
   7  15   8      867.59      611.88    155.12 o 
   8  15   8     2202.96     1997.77    280.30 o 
  -9  16   8     1145.21     1324.57    235.25 o 
  -8  16   8      784.57     1045.99    204.04 o 
  -7  16   8     2312.82     2809.23    305.95 o 
  -6  16   8     1338.14     1392.40    215.07 o 
  -5  16   8      604.81      701.97    145.36 o 
  -4  16   8      280.98      259.71     99.06 o 
  -3  16   8      917.31      894.93     92.46 o 
  -2  16   8     1966.45     2207.96    157.33 o 
  -1  16   8     3987.05     3927.25    203.24 o 
   0  16   8     3719.32     3603.97    197.25 o 
   1  16   8       41.18      -16.09     35.78 o 
   2  16   8     5475.35     5400.31    239.80 o 
   3  16   8      581.62      574.49     80.93 o 
   4  16   8        3.54       -8.63     62.73 o 
   5  16   8     4055.81     3699.69    350.22 o 
   6  16   8     2134.72     1901.17    260.89 o 
   7  16   8       96.77       -2.35     77.37 o 
  -8  17   8       74.32     -115.18    115.18 o 
  -7  17   8        3.58      112.23     93.55 o 
  -6  17   8     1378.74     1233.10    213.44 o 
  -5  17   8      775.90      784.55    164.17 o 
  -4  17   8      417.79      506.42    128.70 o 
  -3  17   8     3180.31     3065.54    289.82 o 
  -2  17   8       17.30       72.74     43.03 o 
  -1  17   8     1888.20     1667.73    218.98 o 
   0  17   8     1261.97     1405.46    127.27 o 
   1  17   8      639.14      616.24     87.65 o 
   2  17   8       45.58       32.72     40.29 o 
   3  17   8     3887.06     3860.65    340.00 o 
   4  17   8     1363.97     1362.44    214.91 o 
   5  17   8       41.72      195.37    113.83 o 
   6  17   8     1627.25     1643.41    257.85 o 
  -6  18   8       18.57      115.29     88.86 o 
  -5  18   8     1627.77     1594.12    238.96 o 
  -4  18   8      233.99       46.77     68.85 o 
  -3  18   8      493.82      248.39     98.10 o 
  -2  18   8     3747.53     3961.49    329.95 o 
  -1  18   8       80.19       92.85     40.30 o 
   0  18   8      151.96       76.68     81.34 o 
   1  18   8     2853.86     2688.58    180.42 o 
   2  18   8      244.22      248.50    103.43 o 
   3  18   8     1194.95     1177.27    193.63 o 
   4  18   8     1968.93     1675.59    236.93 o 
  -4  19   8     1501.56     1688.52    239.42 o 
  -3  19   8      463.82      346.77    110.48 o 
  -2  19   8      223.27      290.86     98.68 o 
  -1  19   8       15.21       45.21     52.53 o 
   0  19   8        0.35       12.93     49.43 o 
   1  19   8      781.21      887.26    161.34 o 
   2  19   8      357.23      274.71    108.73 o 
 -13   0   9     4813.50     4682.47    304.84 o 
 -11   0   9     1260.63     1310.75    148.99 o 
  -9   0   9     7782.89     7436.13    320.26 o 
  -7   0   9     5761.44     6455.70    242.45 o 
  -5   0   9    13165.36    12532.15    244.04 o 
  -3   0   9     8839.99     9028.93    197.34 o 
  -1   0   9    13784.02    11907.18    324.91 o 
   1   0   9     8906.51     8163.49    279.74 o 
   3   0   9      201.17      192.39     37.76 o 
   5   0   9     1927.07     1971.08    120.94 o 
  11   0   9     1030.34      892.77    155.51 o 
  13   0   9       61.50       36.75     64.05 o 
 -15   1   9      598.16      435.78    101.52 o 
 -14   1   9      193.30       82.13     49.36 o 
 -13   1   9     1979.47     1967.53    151.93 o 
 -12   1   9        7.93        6.10     41.76 o 
 -11   1   9     4311.31     4039.16    182.36 o 
 -10   1   9     1515.09     1384.93     85.71 o 
  -9   1   9     4333.18     4041.94    167.67 o 
  -8   1   9     1420.69     1497.67     79.40 o 
  -7   1   9     1668.15     1424.19     72.64 o 
  -6   1   9     3856.41     3797.80     99.25 o 
  -5   1   9     7288.13     7437.33    132.69 o 
  -4   1   9    14811.76    14844.36    189.72 o 
  -3   1   9    22879.46    21728.15    217.16 o 
  -2   1   9     2920.42     3255.43     96.82 o 
  -1   1   9      226.34       63.60     54.34 o 
   0   1   9      700.58      688.26     60.09 o 
   1   1   9     1159.64     1232.35     81.09 o 
   2   1   9    10998.61    11019.16    269.76 o 
   3   1   9     4420.92     4426.08    133.14 o 
   4   1   9     2280.10     2474.03    143.04 o 
   5   1   9    12898.96    13063.36    350.03 o 
   6   1   9      100.39      109.61     27.46 o 
   7   1   9     2468.90     2279.88    199.16 o 
   9   1   9     2939.66     3070.36    264.30 o 
  10   1   9     2613.63     2388.52    168.06 o 
  11   1   9      123.02       12.18     40.79 o 
  12   1   9      599.36      663.03    164.12 o 
  13   1   9       71.33       94.26     54.55 o 
 -15   2   9      929.57     1125.84    178.52 o 
 -14   2   9     6715.70     5983.02    388.49 o 
 -13   2   9     1514.94     1391.30    158.23 o 
 -12   2   9     1441.25     1392.65    186.64 o 
 -11   2   9      260.29      181.31     43.55 o 
 -10   2   9        9.13      -17.44     17.44 o 
  -9   2   9      117.64      140.13     38.88 o 
  -8   2   9    11653.34    11171.68    204.63 o 
  -7   2   9       78.63      148.94     27.83 o 
  -6   2   9     4744.27     4530.15    120.18 o 
  -5   2   9      690.49      624.65     39.62 o 
  -4   2   9     2304.04     2594.87     76.51 o 
  -3   2   9    13396.06    13680.67    196.82 o 
  -2   2   9    17114.16    17337.59    394.54 o 
  -1   2   9     2218.89     1932.76     76.59 o 
   0   2   9     2973.89     3170.42    123.08 o 
   1   2   9     2893.60     3129.21    102.95 o 
   2   2   9       70.22      146.87     26.21 o 
   3   2   9     1066.09     1019.97     66.86 o 
   4   2   9     2514.89     2589.97     93.31 o 
   5   2   9      831.59      783.74     56.07 o 
   6   2   9     9366.23     9329.42    262.36 o 
   7   2   9      160.91      130.97     40.43 o 
   9   2   9     3478.09     3604.49    290.96 o 
  10   2   9     1218.79     1385.16    173.41 o 
  11   2   9      316.96      320.25     72.74 o 
  12   2   9      911.91      728.77    135.66 o 
  13   2   9       41.74       59.58     53.31 o 
 -15   3   9     4219.66     4431.80    353.90 o 
 -14   3   9        1.36       39.68     63.01 o 
 -13   3   9     1039.54     1197.14    107.02 o 
 -12   3   9     2332.62     2156.01    134.66 o 
 -11   3   9      166.39       52.92     53.02 o 
 -10   3   9    12989.80    12535.83    228.61 o 
  -9   3   9     4483.74     4269.10    165.17 o 
  -8   3   9      632.30      707.99     75.43 o 
  -7   3   9     1545.07     1453.97     69.42 o 
  -6   3   9       68.39       78.12     23.12 o 
  -5   3   9        7.33       21.62     12.84 o 
  -4   3   9    27227.71    27379.45    281.56 o 
  -3   3   9    30976.75    31289.18    298.51 o 
  -2   3   9      377.05      421.90     51.16 o 
  -1   3   9     5351.30     5522.72    137.52 o 
   0   3   9     6718.97     6430.38    126.75 o 
   1   3   9     3971.02     3550.12    111.91 o 
   2   3   9      520.19      649.66     64.45 o 
   3   3   9     5434.53     5237.09    222.40 o 
   4   3   9       82.12       96.88     24.42 o 
   5   3   9       95.86       88.44     23.12 o 
   6   3   9      427.64      412.03     57.98 o 
   7   3   9      678.61      723.32     77.73 o 
   8   3   9     4990.47     4527.80    317.53 o 
   9   3   9     2331.22     2356.21    242.50 o 
  10   3   9      495.02      644.03    141.29 o 
  11   3   9     2809.08     2989.28    195.48 o 
  12   3   9     3413.53     3489.19    219.30 o 
  13   3   9        6.25      -33.08     70.07 o 
 -15   4   9      991.80      765.30    155.28 o 
 -14   4   9     1772.01     1782.93    227.02 o 
 -13   4   9     1603.34     1636.70    209.76 o 
 -12   4   9        8.82       14.60     31.38 o 
 -11   4   9     1289.62     1117.98     99.34 o 
 -10   4   9     5003.14     5085.62    226.51 o 
  -9   4   9     7476.71     7372.10    158.77 o 
  -8   4   9        4.17       23.47     17.72 o 
  -7   4   9     3645.86     3637.41     94.66 o 
  -6   4   9     1001.30      964.08     52.72 o 
  -5   4   9    18786.33    19231.32    229.91 o 
  -4   4   9    13848.04    13908.25    195.73 o 
  -3   4   9     9508.09     9039.32    161.34 o 
  -2   4   9     2986.82     3048.78     97.25 o 
  -1   4   9    17971.34    17606.67    336.02 o 
   0   4   9     1528.92     1405.06     62.01 o 
   1   4   9    12717.62    12921.65    214.50 o 
   2   4   9     8618.92     8672.72    181.51 o 
   3   4   9     6611.25     6426.48    160.81 o 
   4   4   9     1019.02     1004.67     91.05 o 
   5   4   9     6485.86     5960.95    196.07 o 
   6   4   9       64.70      130.64     36.21 o 
   7   4   9     2065.31     2149.21    128.15 o 
   8   4   9     2701.36     2603.20    161.61 o 
   9   4   9      129.63       83.86     73.43 o 
  10   4   9     2221.99     2269.42    253.59 o 
  11   4   9     1511.04     1434.92    137.16 o 
  12   4   9       49.59       84.57     53.30 o 
  13   4   9     1405.30      985.26    197.06 o 
 -15   5   9        3.53     -111.54    111.54 o 
 -14   5   9        3.56     -100.75    100.75 o 
 -13   5   9      604.36      691.36    149.23 o 
 -12   5   9      569.02      587.98    132.45 o 
 -11   5   9     9688.06     9844.46    241.05 o 
 -10   5   9    16017.02    15784.83    219.57 o 
  -9   5   9        0.62       15.79     14.70 o 
  -8   5   9     5991.50     5934.09    126.17 o 
  -7   5   9      391.93      399.08     33.89 o 
  -6   5   9     4747.16     4729.69    101.85 o 
  -5   5   9    12310.60    12423.62    179.67 o 
  -4   5   9    29943.27    29520.96    462.43 o 
  -3   5   9     2288.91     2189.29    103.99 o 
  -2   5   9    10640.69    10803.06    187.76 o 
  -1   5   9     1862.42     1790.49     79.10 o 
   0   5   9     1599.81     1666.65     68.62 o 
   1   5   9    17415.54    16030.83    354.82 o 
   2   5   9    31048.70    30277.68    342.25 o 
   3   5   9      842.04      882.48     71.08 o 
   4   5   9     1419.84     1401.32     90.40 o 
   5   5   9       21.65       12.64     20.46 o 
   6   5   9     1188.46     1210.30     90.96 o 
   7   5   9     5515.13     5115.69    215.59 o 
   8   5   9       12.71       30.23     24.24 o 
   9   5   9      343.36      191.93     97.63 o 
  10   5   9     2933.53     2982.98    301.39 o 
  11   5   9      557.40      606.38     92.59 o 
  12   5   9     1486.32     1475.30    237.46 o 
  13   5   9     3553.39     3790.74    386.56 o 
 -15   6   9      386.84      121.90     73.44 o 
 -14   6   9     1857.94     1692.27    232.96 o 
 -13   6   9      204.83      336.29    119.54 o 
 -12   6   9      257.69      284.32     97.09 o 
 -11   6   9     3647.57     3827.80    313.38 o 
 -10   6   9     4702.51     4600.49    131.91 o 
  -9   6   9     2064.68     2028.24     65.04 o 
  -8   6   9     4445.68     4195.11     93.05 o 
  -7   6   9      478.41      413.70     31.37 o 
  -6   6   9     6421.28     6349.15    121.61 o 
  -5   6   9    10430.45    10281.70    163.93 o 
  -4   6   9     4456.08     4722.75    116.31 o 
  -3   6   9       38.70       74.97     19.52 o 
  -2   6   9     1855.08     1836.04     82.04 o 
  -1   6   9      384.30      433.91     35.92 o 
   0   6   9    20145.72    19601.95    240.18 o 
   1   6   9    20581.11    20515.95    342.98 o 
   2   6   9     5258.43     5132.90    170.22 o 
   3   6   9       61.04       63.79     29.22 o 
   4   6   9     5143.73     5183.75    175.45 o 
   5   6   9        3.64       46.27     26.16 o 
   6   6   9     4670.57     4387.23    148.27 o 
   7   6   9     2327.67     2353.07    113.76 o 
   8   6   9       70.49       83.56     44.00 o 
   9   6   9     3021.33     3400.27    314.55 o 
  10   6   9       85.10       -9.71     85.73 o 
  11   6   9      637.87      698.96    162.72 o 
  12   6   9     6818.51     7144.00    501.70 o 
 -14   7   9      173.03        6.33     69.56 o 
 -13   7   9      235.97        6.70     58.32 o 
 -12   7   9     4413.16     4799.95    372.67 o 
 -11   7   9     3366.49     3244.62    297.03 o 
 -10   7   9      464.73      336.08     98.23 o 
  -9   7   9    18774.85    18004.28    639.56 o 
  -8   7   9     2397.76     2376.23    227.79 o 
  -7   7   9     4718.90     4357.12    112.09 o 
  -6   7   9     7925.43     7691.51    127.37 o 
  -5   7   9     8102.34     8002.04    143.56 o 
  -4   7   9       22.55       71.38     20.46 o 
  -3   7   9     2113.43     2141.58     76.34 o 
  -2   7   9       23.03       35.57     16.22 o 
  -1   7   9    10639.04    10154.24    205.19 o 
   0   7   9    12338.40    11769.29    268.23 o 
   1   7   9     5985.26     6165.75    192.25 o 
   2   7   9     3499.42     3178.78    137.63 o 
   3   7   9    11110.06    10910.77    253.97 o 
   4   7   9       78.76      138.46     57.88 o 
   5   7   9     5915.02     5613.26    162.00 o 
   6   7   9     4046.80     4000.46    141.51 o 
   7   7   9      350.12      337.53     44.78 o 
   8   7   9      487.51      485.13     54.79 o 
   9   7   9       95.07       34.44     65.90 o 
  10   7   9     1345.07      995.84    178.18 o 
  11   7   9     3590.45     3160.36    335.09 o 
  12   7   9      453.14      495.37    144.09 o 
 -14   8   9      352.38      212.58     92.71 o 
 -13   8   9     1514.43     1317.00    214.58 o 
 -12   8   9       14.77      -67.34     69.57 o 
 -11   8   9      812.15      668.73    146.98 o 
 -10   8   9     3915.04     3655.62    310.44 o 
  -9   8   9     6574.84     6439.92    397.29 o 
  -8   8   9       11.23       81.37     74.03 o 
  -7   8   9    11731.98    11120.48    483.66 o 
  -6   8   9     6504.75     6156.82    441.04 o 
  -5   8   9       22.82        2.71     18.88 o 
  -4   8   9      289.97      391.99     47.87 o 
  -3   8   9      240.49      192.66     32.32 o 
  -2   8   9     1327.13     1378.09     79.09 o 
  -1   8   9      957.47      964.23     82.14 o 
   0   8   9     4674.23     4775.62    243.83 o 
   1   8   9     1762.41     1723.60    105.14 o 
   2   8   9     9947.75    10318.09    215.53 o 
   3   8   9     1641.65     1488.35    163.11 o 
   4   8   9     5362.75     5262.59    180.84 o 
   5   8   9     6137.78     5956.86    169.09 o 
   6   8   9     2077.98     1871.76     97.74 o 
   7   8   9       91.38      172.86     34.14 o 
   8   8   9     4327.63     4475.27    200.71 o 
   9   8   9       52.28      102.59     84.03 o 
  10   8   9      261.49      501.66    139.73 o 
  11   8   9     2733.30     2657.33    312.13 o 
  12   8   9      578.58      456.97    147.50 o 
 -14   9   9      621.87      230.98    113.69 o 
 -13   9   9      832.19      782.46    183.31 o 
 -12   9   9     1483.98     1578.00    229.70 o 
 -11   9   9     1332.55     1588.10    223.32 o 
 -10   9   9     1908.14     1660.20    218.99 o 
  -9   9   9      397.83      374.76    106.98 o 
  -8   9   9     4130.11     4232.25    319.53 o 
  -7   9   9     5475.69     5103.19    338.93 o 
  -6   9   9        1.79       14.35      9.31 o 
  -5   9   9     8264.51     8076.99    143.63 o 
  -4   9   9     3764.51     3478.53    139.22 o 
  -3   9   9      228.13      254.03     42.99 o 
  -2   9   9     1414.60     1621.21     88.54 o 
  -1   9   9     1614.45     1765.57    118.24 o 
   0   9   9     2057.11     1984.99    119.03 o 
   1   9   9    13759.07    13307.60    219.45 o 
   2   9   9     3199.53     3216.24    123.64 o 
   3   9   9      371.55      364.63     45.37 o 
   4   9   9    11459.61    11231.37    337.80 o 
   5   9   9     9789.88     9802.60    218.69 o 
   6   9   9     2408.90     2335.00    150.30 o 
   7   9   9     5598.58     5304.30    212.16 o 
   8   9   9      286.01      231.62     69.53 o 
   9   9   9       43.85       20.30     82.14 o 
  10   9   9     5174.02     5844.32    450.03 o 
  11   9   9       24.14        6.69     73.41 o 
 -13  10   9      170.56      148.72     92.25 o 
 -12  10   9     1794.41     1947.53    259.14 o 
 -11  10   9     5999.45     6515.34    451.29 o 
 -10  10   9       10.55      -27.53     66.89 o 
  -9  10   9     1346.44      948.53    165.72 o 
  -8  10   9     3483.17     3101.59    285.64 o 
  -7  10   9     1124.42     1095.06    168.73 o 
  -6  10   9     5458.73     4791.04    222.33 o 
  -5  10   9    11168.27    11161.99    172.05 o 
  -4  10   9     2736.93     2700.59     96.41 o 
  -3  10   9     5297.59     5408.19    146.83 o 
  -2  10   9      308.81      343.74     53.27 o 
  -1  10   9       85.95      106.80     28.64 o 
   0  10   9     3648.78     3709.29    137.15 o 
   1  10   9     8751.54     8708.72    183.61 o 
   2  10   9      127.47       99.62     22.31 o 
   3  10   9    26238.53    25795.16    424.49 o 
   4  10   9      535.57      569.24     55.82 o 
   5  10   9     1827.31     1809.25     96.46 o 
   6  10   9     6688.57     6646.46    182.72 o 
   7  10   9     3024.08     3039.00    326.85 o 
   8  10   9     1275.70     1212.75    106.48 o 
   9  10   9     1358.99     1459.53    228.36 o 
  10  10   9        2.04      -66.11     95.11 o 
  11  10   9       22.72      -49.90    114.45 o 
 -13  11   9      964.21     1072.41    210.54 o 
 -12  11   9     1958.73     1891.47    271.17 o 
 -11  11   9       38.72      -51.67     88.63 o 
 -10  11   9       12.44     -102.40    102.40 o 
  -9  11   9      718.15      776.43    153.40 o 
  -8  11   9      865.87      652.20    139.12 o 
  -7  11   9     1449.76     1257.21    184.22 o 
  -6  11   9    13134.73    10726.78    944.74 o 
  -5  11   9     5409.87     5090.27    155.07 o 
  -4  11   9     1794.39     1784.65     81.61 o 
  -3  11   9     3405.51     3154.78    116.37 o 
  -2  11   9     5154.84     5200.61    286.53 o 
  -1  11   9    11783.40    10903.70    291.07 o 
   0  11   9     3428.34     3560.04    120.84 o 
   1  11   9       84.63       97.56     31.01 o 
   2  11   9      687.51      791.96     66.33 o 
   3  11   9     1577.09     1520.49     89.94 o 
   4  11   9     3468.24     3383.17    133.33 o 
   5  11   9    14250.60    13807.94    265.07 o 
   6  11   9     8759.02     8778.23    271.97 o 
   7  11   9     1072.39     1090.20    150.06 o 
   8  11   9     1482.41     1566.18    232.12 o 
   9  11   9     1393.57     1397.28    225.95 o 
  10  11   9      854.53      926.49    200.88 o 
 -12  12   9     4074.95     4411.66    410.74 o 
 -11  12   9      597.73      803.05    172.37 o 
 -10  12   9     1907.67     1984.87    259.81 o 
  -9  12   9      131.33      -16.47     83.37 o 
  -8  12   9     2406.67     3051.00    297.61 o 
  -7  12   9     1100.41     1430.59    201.59 o 
  -6  12   9     5012.79     4921.42    350.94 o 
  -5  12   9       50.40       36.54     15.84 o 
  -4  12   9    15048.86    15237.35    242.67 o 
  -3  12   9     8628.88     8511.64    251.12 o 
  -2  12   9     5595.68     6170.39    272.01 o 
  -1  12   9     1925.26     1647.83    118.54 o 
   0  12   9     4335.68     4240.24    193.65 o 
   1  12   9     1424.26     1275.11    106.24 o 
   2  12   9     2966.70     3105.07    132.22 o 
   3  12   9      238.63      178.20     53.70 o 
   4  12   9     8695.76     8717.13    227.59 o 
   5  12   9     3545.99     3575.06    176.66 o 
   6  12   9     5825.07     6134.25    229.20 o 
   7  12   9      421.44      362.07    116.30 o 
   8  12   9     2090.44     2316.56    286.98 o 
   9  12   9      176.58       22.65     86.28 o 
  10  12   9     3215.62     3220.54    355.31 o 
 -11  13   9      185.69      126.09     70.09 o 
 -10  13   9     2888.44     2805.18    313.15 o 
  -9  13   9      402.33      525.88    137.82 o 
  -8  13   9     1329.80     1316.32    200.84 o 
  -7  13   9     5305.93     5228.07    385.74 o 
  -6  13   9      614.35      451.52    111.60 o 
  -5  13   9     5354.91     5186.04    166.75 o 
  -4  13   9     8381.05     8273.14    227.99 o 
  -3  13   9     2828.79     3212.76    160.33 o 
  -2  13   9     9874.08    10169.77    293.59 o 
  -1  13   9    13433.40    13851.91    283.96 o 
   0  13   9     4864.71     4817.96    210.62 o 
   1  13   9     1932.30     1766.84    129.19 o 
   2  13   9       59.59       33.75     35.86 o 
   3  13   9      899.91      888.36     91.63 o 
   4  13   9     4188.50     4130.39    195.17 o 
   5  13   9    10678.65    11485.09    319.86 o 
   6  13   9     2031.35     1879.52    245.44 o 
   7  13   9     2736.40     1843.41    254.68 o 
   8  13   9     1619.66     1351.30    223.74 o 
   9  13   9       53.38      139.78     87.31 o 
 -11  14   9     3652.35     3351.33    367.51 o 
 -10  14   9      353.84      351.42    114.06 o 
  -9  14   9     1420.65     1644.93    237.89 o 
  -8  14   9     1676.03     1519.83    222.66 o 
  -7  14   9      582.74      650.58    145.57 o 
  -6  14   9      446.41      344.15    109.39 o 
  -5  14   9    13767.31    14213.69    607.59 o 
  -4  14   9     2860.23     2952.67    208.93 o 
  -3  14   9     7509.92     7743.50    267.95 o 
  -2  14   9     4133.01     3952.78    152.12 o 
  -1  14   9     1196.00     1373.94    115.62 o 
   0  14   9       99.39      105.75     41.88 o 
   1  14   9     4261.17     4509.26    210.39 o 
   2  14   9     2094.01     2302.90    152.12 o 
   3  14   9     5246.49     5941.58    379.81 o 
   4  14   9     1376.64     1448.28    127.67 o 
   5  14   9      282.21      180.23     77.23 o 
   6  14   9     1823.35     1734.92    240.52 o 
   7  14   9     9753.14    10915.89    616.98 o 
   8  14   9        2.98        5.70     85.98 o 
 -10  15   9       13.45      -90.52    117.03 o 
  -9  15   9     1191.52     1275.23    222.57 o 
  -8  15   9     1547.03     1636.33    237.35 o 
  -7  15   9     3249.94     3019.62    316.67 o 
  -6  15   9     3252.47     3554.54    327.67 o 
  -5  15   9      254.37      229.19     81.31 o 
  -4  15   9       71.50       38.58     54.69 o 
  -3  15   9     3518.19     3984.33    211.86 o 
  -2  15   9     6008.72     6536.81    252.48 o 
  -1  15   9     6575.80     7025.93    265.89 o 
   0  15   9     7199.60     7262.21    582.78 o 
   1  15   9      137.26       74.79     68.11 o 
   2  15   9      481.27      470.49     73.75 o 
   3  15   9       31.29       39.11     88.57 o 
   4  15   9     2477.13     2914.16    171.07 o 
   5  15   9     6837.62     7657.58    489.75 o 
   6  15   9     2968.07     3002.63    319.78 o 
   7  15   9        0.78       69.77     74.44 o 
   8  15   9     1707.14     1656.74    257.75 o 
  -9  16   9     3059.84     2802.63    327.76 o 
  -8  16   9     1936.88     1958.68    266.36 o 
  -7  16   9       15.32       -3.62     61.43 o 
  -6  16   9     1341.06     1558.59    221.55 o 
  -5  16   9      960.64      652.96    145.96 o 
  -4  16   9     2167.80     2171.35    249.43 o 
  -3  16   9      941.25      939.21    132.57 o 
  -2  16   9     2862.20     3004.08    196.85 o 
  -1  16   9      315.55      252.10     84.73 o 
   0  16   9     7063.84     7446.77    283.96 o 
   1  16   9       48.23       33.71     31.46 o 
   2  16   9     2457.97     2519.36    166.94 o 
   3  16   9     2163.04     1943.56    359.79 o 
   4  16   9     4698.62     4557.58    377.55 o 
   5  16   9      546.51      385.92    119.77 o 
   6  16   9     4225.86     4528.96    402.49 o 
   7  16   9      775.39     1012.08    205.31 o 
  -7  17   9     7747.76     8502.63    548.99 o 
  -6  17   9     6271.55     6279.25    457.59 o 
  -5  17   9        5.36      -57.37     77.76 o 
  -4  17   9       55.39       78.20     76.50 o 
  -3  17   9      264.78      309.05    104.72 o 
  -2  17   9      885.96      796.23    166.78 o 
  -1  17   9    13252.92    12857.76    458.32 o 
   0  17   9      754.95      843.84    103.55 o 
   1  17   9     3481.14     3620.75    206.95 o 
   2  17   9     2483.87     2332.48    165.10 o 
   3  17   9      108.13        7.58     57.15 o 
   4  17   9     1831.14     1507.60    225.62 o 
   5  17   9     7554.05     7510.06    514.23 o 
  -6  18   9      211.74      151.63     74.93 o 
  -5  18   9     6164.08     6559.72    468.24 o 
  -4  18   9     1376.19     1208.66    197.89 o 
  -3  18   9     1050.47     1140.84    188.19 o 
  -2  18   9     2322.08     2052.60    242.81 o 
  -1  18   9      275.31      337.45     99.71 o 
   0  18   9       93.14      101.58     48.39 o 
   1  18   9     9604.96     9299.23    336.37 o 
   2  18   9       50.27       99.08     72.67 o 
   3  18   9     4592.98     4970.11    399.90 o 
   4  18   9     1694.74     1769.37    253.05 o 
  -3  19   9     1318.81     1312.21    205.86 o 
  -2  19   9     1207.55     1245.42    189.22 o 
  -1  19   9      329.15      107.64     69.59 o 
   1  19   9       66.08       82.22     69.13 o 
 -14   0  10    16020.27    17220.18    607.51 o 
 -12   0  10       43.47      -23.99     41.06 o 
 -10   0  10    12812.75    12741.96    313.05 o 
  -8   0  10    10581.12    11248.20    381.17 o 
  -6   0  10     5767.06     5833.81    179.71 o 
  -4   0  10    71748.93    68936.27    582.98 o 
  -2   0  10    48554.61    47921.07    670.83 o 
   0   0  10       30.29       66.92     29.79 o 
   2   0  10    42627.98    43866.51    717.79 o 
   4   0  10    36058.27    37963.77    627.88 o 
   6   0  10    28411.10    29590.47    698.79 o 
  10   0  10     1454.83     1251.14    184.05 o 
  12   0  10     8992.36     9632.20    521.95 o 
 -15   1  10      727.06      412.75    102.51 o 
 -14   1  10     6093.16     6485.58    263.47 o 
 -13   1  10     9486.21     9422.19    304.75 o 
 -12   1  10    10584.10    10949.16    345.97 o 
 -11   1  10     6976.97     6905.64    192.72 o 
 -10   1  10      991.86     1029.17    100.65 o 
  -9   1  10      765.81      704.25     51.17 o 
  -8   1  10      488.66      490.23     58.48 o 
  -7   1  10    13113.39    13243.19    286.63 o 
  -6   1  10    12321.39    12828.43    212.25 o 
  -5   1  10    66146.41    68031.93    418.04 o 
  -4   1  10    58215.59    61501.91    387.41 o 
  -3   1  10     8620.08     9286.99    149.34 o 
  -2   1  10    20224.53    20656.38    280.99 o 
  -1   1  10      453.93      601.53     97.83 o 
   0   1  10    27699.36    28795.75    382.52 o 
   1   1  10    63344.80    68364.91    604.23 o 
   2   1  10    11807.03    12967.41    225.18 o 
   3   1  10      154.11      130.01     32.81 o 
   4   1  10     1126.19     1135.96     64.26 o 
   5   1  10     2650.67     2846.26    138.31 o 
   6   1  10     5704.23     5944.89    181.73 o 
   7   1  10    58318.82    59808.82   1010.31 o 
  10   1  10       12.28      -10.84     49.18 o 
  11   1  10     1288.17     1322.17    134.42 o 
  12   1  10     2731.75     2985.46    385.88 o 
  13   1  10    13287.78    14208.66    467.91 o 
 -15   2  10    11107.88    10583.85    532.83 o 
 -14   2  10       40.42       66.49     60.44 o 
 -13   2  10     3849.59     4509.77    274.67 o 
 -12   2  10     1783.82     1642.87    140.26 o 
 -11   2  10     1111.95     1015.56     92.81 o 
 -10   2  10     1636.89     1590.43     87.58 o 
  -9   2  10    27849.16    29319.89    375.06 o 
  -8   2  10      538.13      574.81     49.71 o 
  -7   2  10    14091.85    14679.65    239.42 o 
  -6   2  10     4518.01     4527.46    124.44 o 
  -5   2  10      431.19      386.40     35.84 o 
  -4   2  10     1661.99     2229.69     74.45 o 
  -3   2  10    78170.78    80771.87    502.10 o 
  -2   2  10      618.23      530.08     50.20 o 
  -1   2  10     9214.86     8913.78    200.05 o 
   0   2  10     4829.11     5214.44    248.52 o 
   1   2  10      720.72      843.63     68.45 o 
   2   2  10    10499.49    10530.89    203.28 o 
   3   2  10    36219.96    36646.55    394.39 o 
   4   2  10     4404.77     4192.94    122.38 o 
   5   2  10    28142.51    29622.13    433.75 o 
   6   2  10     2979.91     3159.34    157.98 o 
   7   2  10      423.96      524.04    100.53 o 
   9   2  10     8236.06     7797.15    438.65 o 
  10   2  10     2090.78     2223.49    248.32 o 
  11   2  10     8667.46     9240.92    446.17 o 
  12   2  10        9.55       73.48     48.68 o 
  13   2  10       45.39       45.63     52.14 o 
 -15   3  10      512.46      471.92    122.99 o 
 -14   3  10     2997.35     2793.04    276.44 o 
 -13   3  10     7216.61     7543.72    438.28 o 
 -12   3  10     8069.87     8320.86    269.60 o 
 -11   3  10     2393.50     2436.31    224.39 o 
 -10   3  10     6862.30     6953.55    222.16 o 
  -9   3  10      708.68      781.40     57.49 o 
  -8   3  10    16726.97    17058.70    344.92 o 
  -7   3  10      896.14      919.61     59.39 o 
  -6   3  10    26572.91    27516.30    298.69 o 
  -5   3  10    47927.77    50879.70    729.08 o 
  -4   3  10    29832.99    31994.37    383.79 o 
  -3   3  10     8448.88     8715.54    165.33 o 
  -2   3  10      700.02      665.26     46.57 o 
  -1   3  10    46427.59    48663.52    405.75 o 
   0   3  10    12064.64    12108.25    209.95 o 
   1   3  10    34593.89    34035.20    358.74 o 
   2   3  10    23214.02    24225.32    310.94 o 
   3   3  10     5882.31     5521.61    162.94 o 
   4   3  10     5920.48     6161.87    168.72 o 
   5   3  10     1678.03     1552.18    119.78 o 
   6   3  10    10512.69    10202.54    278.61 o 
   7   3  10     1906.60     1797.15    123.65 o 
   9   3  10     4948.24     4683.94    343.91 o 
  10   3  10        5.96       -7.18     69.07 o 
  11   3  10       77.74       86.40     42.24 o 
  12   3  10     2715.53     2520.78    190.49 o 
  13   3  10     1686.31     1870.89    259.14 o 
 -15   4  10       34.57      -47.28     89.47 o 
 -14   4  10    10124.66    10617.76    547.66 o 
 -13   4  10       17.87      -40.51     53.65 o 
 -12   4  10       10.20      -11.91     29.88 o 
 -11   4  10      807.88      695.62     68.62 o 
 -10   4  10     7808.96     7874.71    179.54 o 
  -9   4  10      822.03      760.35     54.31 o 
  -8   4  10    46929.20    46379.46    661.47 o 
  -7   4  10     7632.64     7707.66    167.13 o 
  -6   4  10     3759.94     3518.38    104.81 o 
  -5   4  10     1830.61     1610.87     71.21 o 
  -4   4  10     4521.91     4367.12    116.17 o 
  -3   4  10      581.44      581.61     44.06 o 
  -2   4  10    35920.43    36922.69    352.57 o 
  -1   4  10     1789.40     1728.44     78.81 o 
   0   4  10    19945.16    22402.38    350.77 o 
   1   4  10      282.22      175.87     32.67 o 
   2   4  10     4353.29     3877.96    125.95 o 
   3   4  10     6299.05     6362.87    166.07 o 
   4   4  10    20550.55    20916.71    365.86 o 
   5   4  10      421.48      449.72     58.57 o 
   6   4  10     4661.91     4725.14    187.84 o 
   7   4  10      674.47      628.68     73.52 o 
   8   4  10    15259.84    15061.15    384.89 o 
   9   4  10      216.89      133.55     72.84 o 
  10   4  10    12914.75    12275.66    595.28 o 
  11   4  10       47.80       76.10     88.94 o 
  12   4  10     8101.59     8237.92    339.18 o 
 -15   5  10      746.34      755.72    168.94 o 
 -14   5  10      121.15       89.34     71.54 o 
 -13   5  10     4013.89     4593.40    358.35 o 
 -12   5  10     6944.87     7277.80    433.15 o 
 -11   5  10     8429.74     8891.83    288.85 o 
 -10   5  10     1945.40     1978.12     90.17 o 
  -9   5  10      344.30      367.86     36.28 o 
  -8   5  10      248.35      241.18     29.88 o 
  -7   5  10    20646.91    21175.41    248.67 o 
  -6   5  10     8035.31     8147.49    142.70 o 
  -5   5  10    11832.58    12998.41    282.80 o 
  -4   5  10    16850.90    17562.46    260.25 o 
  -3   5  10     5170.29     4701.70    124.72 o 
  -2   5  10    11584.84    11452.37    205.60 o 
  -1   5  10    13839.89    14406.73    202.47 o 
   0   5  10    10785.92    11121.17    209.71 o 
   1   5  10    87230.76    90393.78    604.95 o 
   2   5  10    18588.13    18454.63    278.40 o 
   3   5  10     1842.00     2004.12    162.38 o 
   4   5  10      342.65      341.05     49.34 o 
   5   5  10     2410.27     2303.62    125.65 o 
   6   5  10     5647.62     5730.83    203.65 o 
   7   5  10    14700.28    15185.47    343.12 o 
   8   5  10     7423.69     7496.10    271.88 o 
   9   5  10     3444.43     3430.72    308.80 o 
  10   5  10      476.07      402.94    123.28 o 
  11   5  10       52.63      -19.72     45.04 o 
  12   5  10      700.03      676.29    162.18 o 
 -14   6  10      409.75      431.20    121.60 o 
 -13   6  10     2173.07     2041.23    245.98 o 
 -12   6  10      467.59      384.97    113.35 o 
 -11   6  10     1293.92      988.53    163.19 o 
 -10   6  10       25.64       15.04     18.24 o 
  -9   6  10    39064.57    39708.48    610.56 o 
  -8   6  10      632.06      613.55     50.76 o 
  -7   6  10     5459.82     5349.51    121.48 o 
  -6   6  10       79.89      154.52     23.89 o 
  -5   6  10     8436.09     8361.37    158.08 o 
  -4   6  10     6863.38     7726.28    156.79 o 
  -3   6  10    11082.30    10868.58    194.03 o 
  -2   6  10     4486.73     5162.56    122.22 o 
  -1   6  10    17351.43    18677.16    315.88 o 
   0   6  10     1335.50     1213.35    121.94 o 
   1   6  10      288.87      278.78     41.68 o 
   2   6  10     8567.80     8536.14    229.20 o 
   3   6  10    32239.02    32594.38    386.42 o 
   4   6  10     2964.80     2695.15    238.38 o 
   5   6  10     7095.02     7326.78    221.92 o 
   6   6  10      550.54      635.16     67.30 o 
   7   6  10      834.70      822.69     71.88 o 
   8   6  10     3095.36     3373.22    308.80 o 
   9   6  10    18142.70    18663.62    725.81 o 
  10   6  10      447.95      282.97    108.58 o 
  11   6  10     8348.39     8439.76    537.42 o 
  12   6  10      164.15      177.45    110.47 o 
 -14   7  10     3465.37     3079.80    324.25 o 
 -13   7  10     2928.69     2894.14    299.55 o 
 -12   7  10     7771.68     7261.51    461.83 o 
 -11   7  10    12450.19    12853.26    588.73 o 
 -10   7  10     3438.90     3717.90    305.38 o 
  -9   7  10     4330.33     3934.26    123.60 o 
  -8   7  10    10534.08    10309.29    153.60 o 
  -7   7  10     6594.30     6411.84    137.55 o 
  -6   7  10     6035.31     6239.02    147.07 o 
  -5   7  10     3991.07     3797.66    122.68 o 
  -4   7  10     4474.90     4724.24    124.43 o 
  -3   7  10     7313.84     7768.34    176.74 o 
  -2   7  10    18824.11    21098.57    344.86 o 
  -1   7  10      755.84      972.40     77.32 o 
   0   7  10    24505.47    24912.71    403.93 o 
   1   7  10     2586.36     2437.35    125.33 o 
   2   7  10    34444.07    36280.49    408.63 o 
   3   7  10    11667.39    12141.76    279.00 o 
   4   7  10     1803.21     1717.57    106.51 o 
   5   7  10     5813.03     5744.50    204.42 o 
   6   7  10     3516.21     3397.52    171.38 o 
   7   7  10     4674.64     4580.17    240.67 o 
   8   7  10    14861.95    14999.59    381.76 o 
   9   7  10     3246.48     4088.31    349.58 o 
  10   7  10       43.62        0.87     71.47 o 
  11   7  10     1632.38     2029.47    276.50 o 
  12   7  10     3988.18     4600.65    420.03 o 
 -14   8  10     6274.36     5988.64    459.47 o 
 -13   8  10     2252.86     1978.61    251.03 o 
 -12   8  10      239.46       93.43     70.83 o 
 -11   8  10     2824.37     3092.67    296.96 o 
 -10   8  10     7126.21     6639.53    420.15 o 
  -9   8  10       27.69        4.60     53.81 o 
  -8   8  10    40117.19    41118.52    961.01 o 
  -7   8  10     1186.01     1026.87     58.18 o 
  -6   8  10      935.03      831.00     60.61 o 
  -5   8  10       27.90       33.77     14.55 o 
  -4   8  10     4297.34     4339.18    121.79 o 
  -3   8  10     1178.42     1169.41     73.05 o 
  -2   8  10    34232.82    33457.61    734.99 o 
  -1   8  10      420.51      518.67     63.16 o 
   0   8  10     5852.32     6174.68    234.28 o 
   1   8  10     5188.75     5478.08    162.36 o 
   2   8  10     7266.63     7460.93    222.96 o 
   3   8  10      504.59      558.98     64.74 o 
   4   8  10    32310.79    32609.04    402.66 o 
   5   8  10     4854.28     5045.24    176.53 o 
   6   8  10     7694.76     7714.72    204.36 o 
   7   8  10      982.82     1026.37     77.78 o 
   8   8  10     1618.92     1637.16    128.59 o 
   9   8  10     3305.85     3038.13    309.61 o 
  10   8  10     7826.31     7896.40    517.87 o 
  11   8  10     1168.68      907.11    197.07 o 
 -14   9  10      102.47     -140.03    140.03 o 
 -13   9  10     8995.80     9535.68    568.13 o 
 -12   9  10     3081.29     2545.27    288.21 o 
 -11   9  10     2565.33     2243.98    260.16 o 
 -10   9  10    11819.39    12206.34    582.89 o 
  -9   9  10      525.14      485.69    117.06 o 
  -8   9  10        2.02       -5.18     55.21 o 
  -7   9  10    10220.43    11069.35    499.01 o 
  -6   9  10     6571.96     6665.70    505.85 o 
  -5   9  10     8647.04     9619.96    223.81 o 
  -4   9  10     7474.09     7758.66    358.80 o 
  -3   9  10     1563.11     1735.09    125.23 o 
  -2   9  10     9526.05     3096.91   4404.10 o 
  -1   9  10    11094.92    11481.39    297.56 o 
   0   9  10      845.58      800.87     77.91 o 
   1   9  10    11371.61    10780.50    233.43 o 
   2   9  10     1720.49     1488.41    102.02 o 
   3   9  10     2008.55     2147.75    161.62 o 
   4   9  10       33.19       20.53     21.89 o 
   5   9  10     4572.65     4636.96    196.07 o 
   6   9  10     1268.06     1313.06     85.85 o 
   7   9  10    12190.31    12161.48    525.50 o 
   8   9  10     3385.80     3589.59    186.04 o 
   9   9  10     3647.96     3526.67    342.51 o 
  10   9  10      112.48      175.81    110.59 o 
  11   9  10     3204.79     3252.82    358.94 o 
 -13  10  10      457.30      317.94    107.78 o 
 -12  10  10     3418.96     3430.59    345.97 o 
 -11  10  10      165.09      195.36     81.29 o 
 -10  10  10       20.10      -34.45     62.11 o 
  -9  10  10    15496.23    15919.98    658.63 o 
  -8  10  10       30.33      127.00     51.60 o 
  -7  10  10     4299.63     4477.44    329.24 o 
  -6  10  10     2228.68     2205.36     68.75 o 
  -5  10  10     2703.77     2708.85    132.91 o 
  -4  10  10     3903.29     4118.81    124.38 o 
  -3  10  10    16925.54    18172.66    277.67 o 
  -2  10  10     1741.14      941.30    868.18 o 
  -1  10  10    14219.29    14121.44    329.49 o 
   0  10  10     2663.06     2695.72    103.85 o 
   1  10  10       12.91      -14.26     24.05 o 
   2  10  10      822.97      699.10     62.03 o 
   3  10  10    15681.48    15755.18    295.43 o 
   4  10  10      241.97      210.10     39.76 o 
   5  10  10    14701.94    15013.45    460.65 o 
   6  10  10      174.94      356.19    189.95 o 
   7  10  10     4532.90     4685.13    228.24 o 
   8  10  10     2091.24     1950.22    138.02 o 
   9  10  10     1226.18     1889.07    261.30 o 
  10  10  10      758.84      920.18    192.26 o 
  11  10  10     3240.31     3184.72    362.08 o 
 -13  11  10       65.54     -143.58    143.58 o 
 -12  11  10     2340.00     2295.13    282.92 o 
 -11  11  10     1318.14     1472.16    228.43 o 
 -10  11  10     1118.12     1330.36    207.10 o 
  -9  11  10     3639.89     4323.11    357.75 o 
  -8  11  10     4746.95     4744.12    359.81 o 
  -7  11  10     2630.05     2704.59    265.21 o 
  -6  11  10    10626.52    10076.35    355.00 o 
  -5  11  10     5096.39     5651.13    134.70 o 
  -4  11  10    11562.00    12761.39    280.90 o 
  -3  11  10     5715.43     5805.93    206.75 o 
  -2  11  10     2427.31     2541.65    141.80 o 
  -1  11  10      134.62      251.89     51.97 o 
   0  11  10     3041.53     3057.12    161.22 o 
   1  11  10     3634.41     3496.47    140.32 o 
   2  11  10      645.14      640.09     61.98 o 
   3  11  10       13.40       43.25     23.84 o 
   4  11  10     3916.02     4347.14    155.94 o 
   5  11  10      289.31      328.64     47.21 o 
   6  11  10     1492.75     1481.49    118.99 o 
   7  11  10      117.89      146.01     41.25 o 
   8  11  10     4748.92     4407.41    384.85 o 
   9  11  10     4167.66     4657.76    410.38 o 
  10  11  10      456.76      774.58    176.75 o 
 -12  12  10      403.21      191.06     92.26 o 
 -11  12  10      112.72     -110.66    110.66 o 
 -10  12  10     1593.59     1504.24    228.79 o 
  -9  12  10       48.08      109.14     70.51 o 
  -8  12  10     9185.56     8965.66    508.48 o 
  -7  12  10     1723.63     1451.86    203.13 o 
  -6  12  10      434.90      378.54     73.86 o 
  -5  12  10     3400.55     3234.42    129.52 o 
  -4  12  10     2417.68     2524.18    103.51 o 
  -3  12  10     4980.56     5159.72    200.66 o 
  -2  12  10    25130.19    24829.74    737.23 o 
  -1  12  10     2614.51     2483.07    120.28 o 
   0  12  10     3837.62     3912.88    188.18 o 
   1  12  10     3718.52     3860.35    186.18 o 
   2  12  10     2355.07     2473.95    150.87 o 
   3  12  10     2095.69     2138.60    113.10 o 
   4  12  10     7235.55     7029.94    254.74 o 
   5  12  10      183.63      160.91     41.56 o 
   6  12  10     3923.10     3748.69    186.84 o 
   7  12  10      151.22      174.04     79.07 o 
   8  12  10       48.83      -94.96     94.96 o 
   9  12  10      347.92      266.51    122.03 o 
  10  12  10     5096.79     5687.49    481.34 o 
 -11  13  10        5.71      -88.41     94.37 o 
 -10  13  10       50.03       39.97     67.34 o 
  -9  13  10       44.49      175.25     92.94 o 
  -8  13  10     1457.79     1498.39    216.52 o 
  -7  13  10     9051.75     9043.18    505.12 o 
  -6  13  10       59.36      123.36     86.72 o 
  -5  13  10     7160.05     6668.94    200.59 o 
  -4  13  10     6680.42     6412.26    191.72 o 
  -3  13  10      235.02      449.26     89.43 o 
  -2  13  10     2459.09     2316.65    145.29 o 
  -1  13  10     8783.47     8831.81    285.02 o 
   0  13  10     5538.21     5662.70    230.30 o 
   1  13  10     2917.90     3134.91    173.97 o 
   2  13  10     4547.31     4589.44    209.72 o 
   3  13  10        4.83       24.11     29.74 o 
   4  13  10     2723.53     2728.48    165.73 o 
   5  13  10     3270.01     3507.14    183.45 o 
   6  13  10      297.93      437.38    131.26 o 
   7  13  10     5607.84     5798.91    446.86 o 
   8  13  10     2511.40     3152.31    344.35 o 
   9  13  10      321.64      318.51    120.32 o 
 -11  14  10     1544.70     1369.34    237.13 o 
 -10  14  10       30.81       25.63     66.50 o 
  -9  14  10     4307.79     4129.15    379.27 o 
  -8  14  10      200.21      301.71    107.04 o 
  -7  14  10     4411.62     4552.30    373.41 o 
  -6  14  10     3472.38     3327.60    308.96 o 
  -5  14  10      413.44      348.37    110.76 o 
  -4  14  10      884.42      851.12    194.56 o 
  -3  14  10     7033.38     6806.87    244.83 o 
  -2  14  10       19.60       74.58     59.28 o 
  -1  14  10     3985.89     4101.92    201.22 o 
   0  14  10     6103.05     6165.84    247.34 o 
   1  14  10     1498.16     1452.93    122.28 o 
   2  14  10     1540.28     1469.45    124.50 o 
   3  14  10     1166.66     1208.31    113.05 o 
   4  14  10     3920.26     3556.54    307.47 o 
   5  14  10     2851.53     2955.77    303.70 o 
   6  14  10       69.50      296.75    121.12 o 
   7  14  10        3.23       94.46     95.10 o 
   8  14  10      677.71      400.28    135.06 o 
 -10  15  10       68.59      176.15     89.07 o 
  -9  15  10     1543.64     1204.95    212.22 o 
  -8  15  10     2421.08     2831.38    317.03 o 
  -7  15  10     2737.68     3106.70    318.06 o 
  -6  15  10      991.45      958.34    176.29 o 
  -5  15  10     2502.68     2753.74    279.03 o 
  -4  15  10      283.86      363.93     74.68 o 
  -3  15  10     3267.02     3338.86    178.82 o 
  -2  15  10     6481.78     6758.61    258.09 o 
  -1  15  10      879.23     1008.49    164.28 o 
   0  15  10     1318.34     1161.80    114.79 o 
   1  15  10     2596.04     2739.54    178.22 o 
   2  15  10     5166.02     5204.88    237.83 o 
   3  15  10     2184.89     2312.15    157.84 o 
   4  15  10      454.21      514.88    141.81 o 
   5  15  10     1443.40     1341.08    213.41 o 
   6  15  10     3235.62     3816.50    364.82 o 
   7  15  10       83.62        3.03     82.35 o 
  -9  16  10     1442.45     1491.81    248.97 o 
  -8  16  10     4661.09     4730.53    416.07 o 
  -7  16  10     1092.45     1338.81    216.70 o 
  -6  16  10      802.18     1037.15    186.03 o 
  -5  16  10      529.52      385.92    114.64 o 
  -4  16  10     2516.89     2308.42    261.76 o 
  -3  16  10     2675.22     2922.03    254.53 o 
  -2  16  10     1520.83     1453.11    125.68 o 
  -1  16  10     2300.46     2504.55    184.18 o 
   0  16  10     2685.36     2388.81    202.54 o 
   1  16  10      888.69      875.75    144.86 o 
   2  16  10       27.70     -106.58    106.58 o 
   3  16  10     1340.34     1181.35    120.27 o 
   4  16  10     1417.93     1401.43    218.04 o 
   5  16  10       10.21      210.67     97.85 o 
   6  16  10     2375.45     2144.16    282.94 o 
  -7  17  10      596.84      694.56    163.91 o 
  -6  17  10      190.56      245.49    113.10 o 
  -5  17  10      417.49      316.89    112.57 o 
  -4  17  10     1134.99     1013.21    174.41 o 
  -3  17  10      666.15      675.32    148.27 o 
  -2  17  10     2388.66     2709.55    174.15 o 
  -1  17  10      816.85      856.77    107.33 o 
   0  17  10        7.04      -21.05     44.58 o 
   1  17  10     2798.40     2595.78    176.73 o 
   2  17  10      361.84      215.63    103.33 o 
   3  17  10      575.72      441.32    141.77 o 
   4  17  10     1846.09     1766.19    252.70 o 
   5  17  10      263.06      210.06    115.00 o 
  -5  18  10      129.59       67.17     86.33 o 
  -4  18  10     1042.44     1027.44    188.84 o 
  -3  18  10     1100.99     1105.60    185.18 o 
  -2  18  10      432.35      217.42     87.48 o 
  -1  18  10     2884.46     2735.82    271.05 o 
   0  18  10      292.41      235.24     62.61 o 
   1  18  10     1045.56     1067.53    119.49 o 
   2  18  10     1294.34     1337.95    205.96 o 
   3  18  10      697.40      778.31    170.96 o 
  -2  19  10     1015.11     1106.41    183.42 o 
  -1  19  10     1281.34     1277.95    186.99 o 
 -13   0  11       75.76       27.24     53.88 o 
 -11   0  11     5934.80     6095.45    324.75 o 
  -9   0  11     1153.07     1280.19    138.38 o 
  -7   0  11      108.01       14.71     19.94 o 
  -5   0  11    27123.70    25990.96    378.67 o 
  -3   0  11    19596.38    17054.79    775.79 o 
  -1   0  11     4816.33     5662.71    245.58 o 
   1   0  11    29718.96    28791.37    580.22 o 
   3   0  11      521.41      698.63     71.77 o 
   5   0  11     9274.57     9774.05    352.99 o 
  11   0  11     1837.51     1773.09    228.58 o 
 -15   1  11     2416.08     2130.98    235.07 o 
 -14   1  11     4084.97     4147.80    355.69 o 
 -13   1  11      594.58      705.32     85.93 o 
 -12   1  11    11986.88    12326.41    337.66 o 
 -11   1  11     1246.82     1129.54    103.40 o 
 -10   1  11      272.06      306.49     70.44 o 
  -9   1  11     5162.21     5124.52    160.62 o 
  -8   1  11      670.79      544.00     61.68 o 
  -7   1  11     3136.70     3262.63    142.99 o 
  -6   1  11     5782.58     5762.05    148.57 o 
  -5   1  11    11395.89    11258.03    203.11 o 
  -4   1  11      745.56      586.12     48.34 o 
  -3   1  11     6028.02     5807.12    124.76 o 
  -2   1  11     2284.78     2448.28     93.57 o 
  -1   1  11    19383.66    18484.38    315.05 o 
   0   1  11    15299.93    15348.05    293.04 o 
   1   1  11      470.59      413.98     55.91 o 
   2   1  11       13.84       63.63     23.39 o 
   3   1  11     1516.50     1569.44     80.58 o 
   4   1  11     1611.18     1684.61     81.78 o 
   5   1  11     3459.16     3426.44    138.42 o 
   6   1  11     6647.94     6621.67    242.22 o 
   7   1  11    14972.66    15174.39    524.77 o 
  10   1  11      831.30      894.77    164.85 o 
  11   1  11     2082.78     1942.73    170.91 o 
  12   1  11     1406.66     1393.77    206.14 o 
 -15   2  11       83.41       69.41     58.64 o 
 -14   2  11        0.43      -55.15     55.15 o 
 -13   2  11      401.33      245.50     47.72 o 
 -12   2  11       39.53       21.71     36.45 o 
 -11   2  11      882.13      799.32     84.28 o 
 -10   2  11    16725.02    16611.60    358.30 o 
  -9   2  11        3.84       -3.65     18.17 o 
  -8   2  11       35.95       23.28     14.05 o 
  -7   2  11     1160.81     1232.24     71.25 o 
  -6   2  11      582.99      485.32     43.73 o 
  -5   2  11    12859.98    12591.79    212.51 o 
  -4   2  11    29826.74    29981.64    323.00 o 
  -3   2  11     2851.90     3182.51    127.53 o 
  -2   2  11      133.80      144.03     23.78 o 
  -1   2  11    10701.13    10902.12    216.20 o 
   0   2  11     5506.75     6117.69    304.29 o 
   1   2  11     1286.70     1488.13     80.11 o 
   2   2  11    13223.84    13243.33    239.04 o 
   3   2  11     2337.84     2091.37     99.18 o 
   4   2  11     1396.25     1488.98     76.62 o 
   5   2  11        0.50       14.39     21.29 o 
   6   2  11        1.07       73.81     52.76 o 
   7   2  11      261.44      308.01     98.36 o 
  10   2  11     5060.32     4693.68    359.47 o 
  11   2  11     1941.98     2227.90    179.13 o 
  12   2  11       16.52       52.74     57.79 o 
 -15   3  11     2536.00     2338.29    268.80 o 
 -14   3  11      166.58       90.69     72.87 o 
 -13   3  11     2305.33     2421.81    151.85 o 
 -12   3  11      321.04      287.44     53.80 o 
 -11   3  11    12095.44    12035.16    309.76 o 
 -10   3  11      685.09      625.95     70.53 o 
  -9   3  11     2775.81     2606.29    106.25 o 
  -8   3  11     4320.54     4225.44    130.04 o 
  -7   3  11     1187.81     1182.41     75.80 o 
  -6   3  11     1910.90     2102.87     87.50 o 
  -5   3  11     4037.29     4335.27    123.86 o 
  -4   3  11       59.32       40.35     19.49 o 
  -3   3  11     7297.53     6856.06    188.61 o 
  -2   3  11    11485.44    11692.63    206.24 o 
  -1   3  11     6347.52     6671.56    159.44 o 
   0   3  11     9307.24     9604.31    195.69 o 
   1   3  11    23629.50    24140.69    315.70 o 
   2   3  11     5207.75     4919.07    146.88 o 
   3   3  11      372.67      499.07     56.81 o 
   4   3  11      597.52      538.09     52.79 o 
   5   3  11     1646.52     1715.51    144.49 o 
   6   3  11     3632.78     3774.65    177.10 o 
   7   3  11     2996.71     2472.37    208.84 o 
   9   3  11       75.35       18.26     61.09 o 
  10   3  11     1097.88      940.44    176.71 o 
  11   3  11      906.56      952.19    123.54 o 
  12   3  11     1176.20     1124.54    131.63 o 
 -15   4  11     2432.08     2158.08    260.16 o 
 -14   4  11       80.80      -83.85     83.85 o 
 -13   4  11      224.04      217.53     83.85 o 
 -12   4  11     1979.76     1803.19    119.97 o 
 -11   4  11     3796.00     3894.32    220.11 o 
 -10   4  11      600.51      549.87     50.15 o 
  -9   4  11     4205.60     4253.79    128.84 o 
  -8   4  11      189.60      129.26     29.36 o 
  -7   4  11       34.64       53.19     21.61 o 
  -6   4  11     1600.63     1634.97     68.75 o 
  -5   4  11     2833.94     2866.30     99.33 o 
  -4   4  11      588.39      618.23     52.94 o 
  -3   4  11     5040.00     5198.45    135.68 o 
  -2   4  11       67.80       66.93     21.88 o 
  -1   4  11     4328.47     4571.22    133.81 o 
   0   4  11    20979.30    21506.97    297.34 o 
   1   4  11    16475.11    15192.07    255.59 o 
   2   4  11      983.58      844.83     62.78 o 
   3   4  11     8488.79     8152.61    196.00 o 
   4   4  11      283.72      337.68     43.15 o 
   5   4  11     3509.99     3334.18    158.67 o 
   6   4  11      109.98       95.23     33.85 o 
   7   4  11     3549.32     3375.41    237.40 o 
   8   4  11      644.32      430.85     91.70 o 
   9   4  11     3021.03     3127.53    292.76 o 
  10   4  11      247.22      169.82     98.79 o 
  11   4  11     1411.50     1313.73    182.57 o 
  12   4  11     2908.35     3173.97    333.47 o 
 -15   5  11      187.32      -56.66     79.24 o 
 -14   5  11      739.86      579.92    139.07 o 
 -13   5  11     1374.06     1382.26    201.09 o 
 -12   5  11       76.27       63.42     58.20 o 
 -11   5  11     2142.04     2126.11    119.82 o 
 -10   5  11      264.97      244.34     43.12 o 
  -9   5  11     7840.31     8015.70    167.33 o 
  -8   5  11     4447.57     4589.80    124.60 o 
  -7   5  11     3351.80     3296.04    105.46 o 
  -6   5  11    13206.75    13330.68    210.73 o 
  -5   5  11     1346.68     1167.26     63.88 o 
  -4   5  11      723.05      826.00     54.84 o 
  -3   5  11     1335.03     1618.07     78.12 o 
  -2   5  11      254.23      262.54     36.80 o 
  -1   5  11    17267.73    17414.89    333.14 o 
   0   5  11    20275.49    20188.13    393.46 o 
   1   5  11       32.83      140.53     33.52 o 
   2   5  11     8105.50     8118.84    293.65 o 
   3   5  11      844.01      821.16     64.42 o 
   4   5  11     1637.56     1633.90    108.99 o 
   5   5  11     6487.68     6172.58    380.65 o 
   6   5  11     8218.81     8114.61    252.57 o 
   7   5  11       67.49       70.34     45.47 o 
   8   5  11     2653.75     2844.15    174.12 o 
   9   5  11      181.23       81.64     78.31 o 
  10   5  11      887.54     1045.53    194.08 o 
  11   5  11     3901.55     4286.99    241.90 o 
  12   5  11     2765.65     3216.49    345.16 o 
 -14   6  11      540.81      410.35    120.31 o 
 -13   6  11      147.71       79.48     59.99 o 
 -12   6  11     1767.38     1854.67    229.34 o 
 -11   6  11     1445.92     1453.27    193.70 o 
 -10   6  11     4404.68     4673.72    117.28 o 
  -9   6  11     2012.23     2156.59     80.67 o 
  -8   6  11      374.94      363.03     35.08 o 
  -7   6  11    13305.52    13236.69    201.33 o 
  -6   6  11     3214.23     3473.25    106.30 o 
  -5   6  11     1569.97     1774.18     78.32 o 
  -4   6  11     2446.15     2668.46     98.34 o 
  -3   6  11     1712.05     1608.13     79.07 o 
  -2   6  11      226.36      324.31     57.90 o 
  -1   6  11     3403.66     3309.24    125.66 o 
   0   6  11     2243.96     2111.78     98.82 o 
   1   6  11     2048.57     1943.34    116.63 o 
   2   6  11    11153.65    10707.95    205.67 o 
   3   6  11      855.86      908.00    102.53 o 
   4   6  11    11616.41    11268.48    372.72 o 
   5   6  11      805.84      869.56    108.42 o 
   6   6  11     3171.33     3108.03    156.10 o 
   7   6  11      528.93      504.17     60.12 o 
   8   6  11     1384.33     1138.21    140.95 o 
   9   6  11       90.42      -34.30     89.46 o 
  10   6  11     2826.63     2701.86    299.93 o 
  11   6  11     1101.52     1126.38    208.04 o 
  12   6  11      323.72      358.57    138.95 o 
 -14   7  11     1940.93     2026.47    264.52 o 
 -13   7  11      976.10     1151.72    188.96 o 
 -12   7  11     1383.46     1430.10    207.94 o 
 -11   7  11      639.37      585.99    135.50 o 
 -10   7  11     5127.18     4520.55    119.91 o 
  -9   7  11     3073.11     2886.49     79.44 o 
  -8   7  11     4463.62     4585.29    107.56 o 
  -7   7  11    16876.33    17156.20    218.89 o 
  -6   7  11       51.25       55.54     18.64 o 
  -5   7  11     9226.63     8891.83    179.34 o 
  -4   7  11     4431.18     4670.84    132.20 o 
  -3   7  11      219.69      222.33     28.96 o 
  -2   7  11      258.86      234.41     38.23 o 
  -1   7  11     3096.04     3184.04    143.98 o 
   0   7  11     2183.80     1991.40     98.97 o 
   1   7  11     9629.32     9739.88    217.87 o 
   2   7  11     2018.83     1940.69    118.55 o 
   3   7  11     1218.28     1334.28     99.08 o 
   4   7  11     9174.29     9186.14    256.07 o 
   5   7  11     8770.72     8779.40    253.92 o 
   6   7  11     1682.14     1528.45     95.51 o 
   7   7  11     2873.00     2795.85    132.60 o 
   8   7  11     3174.34     3367.53    189.60 o 
   9   7  11     4965.98     4981.35    393.64 o 
  10   7  11      925.53      729.58    168.36 o 
  11   7  11      962.13      867.61    187.03 o 
 -14   8  11      785.77     1131.29    210.14 o 
 -13   8  11      115.75       62.50     61.53 o 
 -12   8  11     1200.86     1083.49    183.76 o 
 -11   8  11     3477.74     3802.22    330.20 o 
 -10   8  11      562.58      586.49    140.57 o 
  -9   8  11      576.84      602.31    127.61 o 
  -8   8  11     8290.15     7655.77    188.21 o 
  -7   8  11     1231.79     1128.44     53.87 o 
  -6   8  11     8332.99     8272.34    158.14 o 
  -5   8  11     9854.98     9733.75    283.99 o 
  -4   8  11     1356.43     1329.73     73.45 o 
  -3   8  11      219.35      190.56     29.58 o 
  -2   8  11       11.22       44.62     16.46 o 
  -1   8  11      760.25      489.25     64.19 o 
   0   8  11      296.86      285.86     50.24 o 
   1   8  11     9178.03     9135.11    217.23 o 
   2   8  11      208.60      232.38     47.11 o 
   3   8  11     8841.51     8768.84    252.22 o 
   4   8  11     4601.03     4723.36    186.45 o 
   5   8  11     1920.14     2074.55    109.14 o 
   6   8  11    10748.61    11233.57    328.42 o 
   7   8  11     8046.59     7319.29    268.83 o 
   8   8  11      232.97      156.99     46.11 o 
   9   8  11      192.19       92.64     63.10 o 
  10   8  11     1544.89     1648.70    241.86 o 
  11   8  11      802.36      727.94    179.69 o 
 -13   9  11     2153.71     2481.44    297.45 o 
 -12   9  11     2533.11     2201.35    269.46 o 
 -11   9  11      125.76       95.28     72.43 o 
 -10   9  11     1605.03     1943.00    238.92 o 
  -9   9  11      190.59      152.58     94.58 o 
  -8   9  11       33.99      -41.99     70.08 o 
  -7   9  11      520.71      413.98     95.55 o 
  -6   9  11    14436.09    14552.52    271.44 o 
  -5   9  11     4157.63     3877.67    282.99 o 
  -4   9  11     1109.83     1103.56     88.29 o 
  -3   9  11     4287.70     4039.96    169.72 o 
  -2   9  11        8.80       23.52     25.56 o 
  -1   9  11     1071.92      990.25    130.34 o 
   0   9  11     3750.46     3782.57    142.19 o 
   1   9  11       21.06       59.47     25.51 o 
   2   9  11     1112.04     1289.31     99.47 o 
   3   9  11    10189.33    10494.47    280.97 o 
   4   9  11      160.71      285.66     46.91 o 
   5   9  11     7743.35     7449.21    206.38 o 
   6   9  11     9936.12     9637.66    239.17 o 
   7   9  11     2566.88     2738.82    191.52 o 
   8   9  11      694.53      795.82     95.64 o 
   9   9  11     2121.87     2260.26    280.26 o 
  10   9  11        0.05      -54.40     77.28 o 
  11   9  11     1868.62     1899.23    274.28 o 
 -13  10  11     4172.66     3875.81    379.40 o 
 -12  10  11     2892.45     3085.24    326.68 o 
 -11  10  11      387.31      396.67    121.52 o 
 -10  10  11      804.94      834.27    161.42 o 
  -9  10  11      935.41     1000.60    174.67 o 
  -8  10  11      499.42      326.17    108.42 o 
  -7  10  11     6605.85     5823.77    230.23 o 
  -6  10  11     4948.30     4986.86    117.85 o 
  -5  10  11        1.90       19.02     23.08 o 
  -4  10  11    12377.56    12267.13    400.97 o 
  -3  10  11     3803.77     1228.87   2181.44 o 
  -2  10  11     2657.40     2477.85    213.06 o 
  -1  10  11     6282.03     6463.46    331.94 o 
   0  10  11      262.43      192.84     60.02 o 
   1  10  11      229.11      128.72     37.72 o 
   2  10  11     5883.20     5566.78    177.61 o 
   3  10  11      564.91      565.93     59.53 o 
   4  10  11    12071.23    11975.86    262.25 o 
   5  10  11    15463.39    16012.42    305.29 o 
   6  10  11     3005.14     2845.74    166.87 o 
   7  10  11     1733.60     1968.21    140.90 o 
   8  10  11     2372.88     2193.57    150.26 o 
   9  10  11       60.08      -23.58    107.97 o 
  10  10  11     4002.30     4144.88    403.49 o 
 -12  11  11     1236.20     1361.56    226.63 o 
 -11  11  11     3997.94     4065.98    368.97 o 
 -10  11  11     2241.33     2137.35    264.12 o 
  -9  11  11     1602.72     1983.22    242.99 o 
  -8  11  11      363.90      273.04    100.49 o 
  -7  11  11     2082.18     1926.11    231.01 o 
  -6  11  11       19.73       17.96     17.69 o 
  -5  11  11     7062.39     6807.97    158.69 o 
  -4  11  11    14889.85    15181.65    257.48 o 
  -3  11  11      122.96       87.36     30.91 o 
  -2  11  11     7008.87     7405.55    609.20 o 
  -1  11  11     5241.48     4736.90    163.91 o 
   0  11  11       69.80       80.63     33.75 o 
   1  11  11     6874.41     6779.72    247.10 o 
   2  11  11      856.03      826.17     89.78 o 
   3  11  11     1200.99     1313.71     90.31 o 
   4  11  11     6439.33     6412.27    196.45 o 
   5  11  11     4225.45     4438.00    295.84 o 
   6  11  11      393.93      422.08     92.00 o 
   7  11  11     1985.51     1948.06    140.13 o 
   8  11  11      407.67      729.16    169.14 o 
   9  11  11     2921.84     3430.36    367.55 o 
  10  11  11      839.25      902.93    198.51 o 
 -12  12  11     3189.13     3545.62    367.84 o 
 -11  12  11     1711.48     1416.69    225.39 o 
 -10  12  11      247.42      180.41     94.16 o 
  -9  12  11      555.56      647.74    151.72 o 
  -8  12  11     1319.52     1697.50    228.01 o 
  -7  12  11      500.82      360.48    108.54 o 
  -6  12  11     3373.26     3191.13    144.84 o 
  -5  12  11     7242.92     7541.55    169.47 o 
  -4  12  11      194.53      103.11     33.16 o 
  -3  12  11     3074.37     2607.73    148.86 o 
  -2  12  11    13962.58    14590.99    356.14 o 
  -1  12  11       27.68      -36.76     36.76 o 
   0  12  11     3620.11     3712.21    185.59 o 
   1  12  11     2448.77     1985.35    138.12 o 
   2  12  11        2.09      -11.49     38.16 o 
   3  12  11      472.39      435.62     70.24 o 
   4  12  11     1512.75     1533.96    159.29 o 
   5  12  11      432.25      361.87     64.64 o 
   6  12  11     1350.87     1642.12    259.45 o 
   7  12  11     1685.89     1737.23    248.78 o 
   8  12  11      284.84      262.26    116.80 o 
   9  12  11     2478.46     2615.06    324.64 o 
 -11  13  11     5271.25     5589.56    454.03 o 
 -10  13  11      415.97      463.14    139.66 o 
  -9  13  11     3218.68     3288.20    332.73 o 
  -8  13  11       84.29      123.08     68.63 o 
  -7  13  11      918.46     1082.96    177.40 o 
  -6  13  11     3474.99     2605.78    271.52 o 
  -5  13  11     2633.51     2655.97    239.56 o 
  -4  13  11      839.34      823.99     85.67 o 
  -3  13  11    15049.51    15210.27    902.04 o 
  -2  13  11      146.54      101.11     30.17 o 
  -1  13  11     1627.93     1435.57    147.75 o 
   0  13  11    16253.71    15451.08    390.91 o 
   1  13  11     4413.16     4461.60    213.08 o 
   2  13  11     1243.25     1130.44    108.47 o 
   3  13  11     5191.44     5060.55    228.03 o 
   4  13  11      247.31      285.98     58.29 o 
   5  13  11      490.00      507.99     74.53 o 
   6  13  11     3685.14     3451.40    335.44 o 
   7  13  11        1.87       78.64     96.43 o 
   8  13  11     2296.58     2385.65    305.26 o 
 -10  14  11     1772.54     1674.09    251.54 o 
  -9  14  11      949.87     1143.84    215.84 o 
  -8  14  11       17.77       38.11     70.17 o 
  -7  14  11     6142.08     6388.74    444.27 o 
  -6  14  11      331.86      141.74     70.39 o 
  -5  14  11      537.52      470.66    118.54 o 
  -4  14  11     2284.25     2164.31    136.69 o 
  -3  14  11     3495.97     3912.58    190.49 o 
  -2  14  11        4.28       41.89     36.92 o 
  -1  14  11    23092.29    23796.05    491.15 o 
   0  14  11     5206.10     4990.67    228.99 o 
   1  14  11      298.00      279.59     63.32 o 
   2  14  11      235.71       86.84    100.09 o 
   3  14  11        5.91       -4.43     39.33 o 
   4  14  11        3.34       44.24     35.93 o 
   5  14  11     4883.01     4954.04    396.56 o 
   6  14  11      985.87     1211.61    212.76 o 
   7  14  11       91.55      350.47    126.15 o 
   8  14  11     1197.76     1156.15    222.90 o 
  -9  15  11      495.15      335.81    120.88 o 
  -8  15  11     3162.93     3330.49    338.91 o 
  -7  15  11      344.33      194.40     94.73 o 
  -6  15  11      130.45      -99.58     99.58 o 
  -5  15  11     1293.01     1201.70    192.02 o 
  -4  15  11     3867.65     4264.89    342.76 o 
  -3  15  11     1131.74     1003.95     99.15 o 
  -2  15  11     5326.58     5408.35    237.45 o 
  -1  15  11     4691.81     4585.45    223.70 o 
   0  15  11     1993.41     2076.56    155.70 o 
   1  15  11     2410.10     2599.21    170.54 o 
   2  15  11     4995.71     5393.39    245.44 o 
   3  15  11     1411.65     1455.80    151.45 o 
   4  15  11     2743.64     2853.27    299.13 o 
   5  15  11     1475.37     1280.26    212.91 o 
   6  15  11      123.72       -0.32     82.76 o 
   7  15  11     2020.21     1895.76    272.75 o 
  -8  16  11     4952.03     5220.28    432.23 o 
  -7  16  11     1120.85      933.21    185.27 o 
  -6  16  11     4197.73     5078.74    409.38 o 
  -5  16  11      638.52      669.11    155.60 o 
  -4  16  11      312.96      371.44    114.25 o 
  -3  16  11      307.11      170.07     76.15 o 
  -2  16  11     9124.63     9628.88    426.92 o 
  -1  16  11      708.29      548.50     82.08 o 
   0  16  11     3630.50     4010.49    216.39 o 
   1  16  11     3226.64     3619.45    207.69 o 
   2  16  11      564.97      552.22     86.18 o 
   3  16  11      782.86      570.87    106.35 o 
   4  16  11     4637.69     4237.69    370.93 o 
   5  16  11        4.17      -46.33    100.99 o 
   6  16  11     1793.47     2172.73    286.21 o 
  -7  17  11      113.09      232.55    117.41 o 
  -6  17  11     1354.66     1260.05    210.21 o 
  -5  17  11     1498.62     1888.40    249.69 o 
  -4  17  11     1693.79     1859.12    241.08 o 
  -3  17  11     2647.52     2809.08    284.72 o 
  -2  17  11     1062.85     1023.60    173.06 o 
  -1  17  11       12.63        3.94     37.13 o 
   0  17  11     2439.69     2456.57    174.21 o 
   1  17  11      656.15      743.42     99.84 o 
   2  17  11      349.85      278.10     65.67 o 
   3  17  11    12907.05    14120.29    664.89 o 
   4  17  11      186.05      100.41     78.53 o 
  -5  18  11      241.15      363.94    134.58 o 
  -4  18  11     2420.02     2271.85    274.73 o 
  -3  18  11       77.96       33.75     62.67 o 
  -2  18  11       65.11       78.05     60.23 o 
  -1  18  11     6052.46     6179.00    410.10 o 
   0  18  11      616.70      579.29     88.38 o 
   1  18  11      911.77     1487.58    354.67 o 
   2  18  11     5803.30     4967.50    392.13 o 
 -14   0  12     4454.48     4346.37    309.02 o 
 -12   0  12    27910.22    28403.04    732.92 o 
 -10   0  12     3700.76     3930.55    254.17 o 
  -8   0  12     1847.68     1637.11    152.05 o 
  -6   0  12    29907.04    17518.51  13033.23 o 
  -4   0  12    40325.38    24998.79  18034.07 o 
  -2   0  12       49.42      193.84     50.80 o 
   0   0  12    17153.04    15926.97    437.99 o 
   2   0  12     2276.04     2531.97    188.73 o 
   4   0  12      598.93      823.62     97.24 o 
   6   0  12    25029.02    24248.77    667.72 o 
  12   0  12     7779.23     7234.41    478.06 o 
 -15   1  12     5286.64     5401.89    369.48 o 
 -14   1  12     6439.83     7006.26    277.51 o 
 -13   1  12     2056.12     2179.54    150.06 o 
 -12   1  12       92.41      106.46     70.64 o 
 -11   1  12     2627.76     2713.92    154.99 o 
 -10   1  12    13870.36    14105.44    400.01 o 
  -9   1  12     6892.23     7161.03    192.53 o 
  -8   1  12     2573.91     2707.52    114.24 o 
  -7   1  12       93.56       55.34     55.68 o 
  -6   1  12     6710.68     7200.24    211.74 o 
  -5   1  12    15202.07    16159.85    308.83 o 
  -4   1  12     2624.40     2147.96    133.78 o 
  -3   1  12    23022.18    23120.16    303.03 o 
  -2   1  12    20263.42    20387.36    280.92 o 
  -1   1  12    23301.70    23451.24    431.78 o 
   0   1  12     4553.98     4503.22    166.29 o 
   1   1  12     1605.35     2480.40    171.45 o 
   2   1  12    11693.25    12090.57    260.72 o 
   3   1  12    12205.11    12651.91    219.63 o 
   4   1  12    14541.19    15275.78    285.57 o 
   5   1  12    25248.64    26370.23    632.89 o 
   6   1  12     7930.36     8274.48    278.19 o 
   7   1  12     8770.70     9419.29    423.98 o 
  10   1  12      989.35      977.75    165.24 o 
  11   1  12     4050.86     3972.04    284.04 o 
  12   1  12     1969.92     2083.05    184.35 o 
 -15   2  12       41.58      120.67     74.08 o 
 -14   2  12      137.63      126.57     73.66 o 
 -13   2  12     7960.76     8496.56    592.69 o 
 -12   2  12       72.42      116.66     45.11 o 
 -11   2  12    15195.29    16539.33    374.86 o 
 -10   2  12     1938.53     1922.97    148.03 o 
  -9   2  12      236.76      240.43     45.08 o 
  -8   2  12       59.84       13.20     22.15 o 
  -7   2  12     7867.54     8137.35    192.54 o 
  -6   2  12     9066.54     9605.45    194.86 o 
  -5   2  12    55880.26    57294.59    970.53 o 
  -4   2  12       29.78       75.90     20.41 o 
  -3   2  12     3975.14     3805.89    120.78 o 
  -2   2  12      198.23      188.92     32.54 o 
  -1   2  12    18934.34    18675.50    485.57 o 
   0   2  12     3105.42     3722.79    248.47 o 
   1   2  12    43416.74    43107.62    610.58 o 
   2   2  12     5325.92     5414.09    158.88 o 
   3   2  12     1192.31     1115.48     74.74 o 
   4   2  12     3131.44     3209.89    162.88 o 
   5   2  12      517.86      440.19     65.05 o 
   6   2  12     3459.43     3442.58    178.82 o 
   7   2  12    42149.63    41448.32    883.95 o 
  10   2  12        5.68      -45.31     65.77 o 
  11   2  12        2.95       24.65     66.34 o 
  12   2  12     1394.28     1399.32    149.88 o 
 -15   3  12     4589.66     4857.89    375.66 o 
 -14   3  12     2684.93     2736.62    274.06 o 
 -13   3  12     3137.11     3830.26    190.32 o 
 -12   3  12     1906.31     2088.11    136.81 o 
 -11   3  12     1150.41     1120.52    103.30 o 
 -10   3  12     4740.72     4590.43    188.73 o 
  -9   3  12    13162.54    13055.01    307.91 o 
  -8   3  12     9500.91     9045.37    352.65 o 
  -7   3  12     3528.06     3653.87    108.81 o 
  -6   3  12      875.62      901.52     54.36 o 
  -5   3  12    29601.54    31288.23    427.27 o 
  -4   3  12    37992.66    38657.62    382.35 o 
  -3   3  12    16516.85    17222.15    255.81 o 
  -2   3  12    14517.74    15227.29    245.40 o 
  -1   3  12    16541.37    16235.47    315.10 o 
   0   3  12     7226.72     7920.67    201.61 o 
   1   3  12     1404.94     1488.55     82.54 o 
   2   3  12     6204.62     5725.48    164.24 o 
   3   3  12     7657.66     7991.57    213.41 o 
   4   3  12     6137.58     6070.98    180.04 o 
   5   3  12     3279.40     3413.65    140.62 o 
   6   3  12     2687.71     2749.18    216.24 o 
   7   3  12     4027.54     3709.39    263.70 o 
   8   3  12     2732.16     2296.28    213.26 o 
  10   3  12     2590.47     2255.59    265.45 o 
  11   3  12     6422.75     6407.50    304.10 o 
  12   3  12      684.61      510.31    104.66 o 
 -15   4  12     2836.27     2250.23    273.03 o 
 -14   4  12     2042.69     1687.69    221.33 o 
 -13   4  12      760.96      601.07    127.21 o 
 -12   4  12     3554.84     3663.38    175.34 o 
 -11   4  12      421.89      365.66     54.26 o 
 -10   4  12     4357.72     4567.15    182.45 o 
  -9   4  12        1.95       12.81     21.31 o 
  -8   4  12     2540.43     2410.13     98.94 o 
  -7   4  12     2575.48     2554.49    108.73 o 
  -6   4  12    26321.11    26393.17    284.65 o 
  -5   4  12     2080.34     2129.29     81.15 o 
  -4   4  12    12145.69    12180.38    279.10 o 
  -3   4  12     5684.35     4947.79    162.80 o 
  -2   4  12     7678.08     7224.17    287.23 o 
  -1   4  12      387.77      236.54     54.20 o 
   0   4  12    48171.40    49472.79    867.13 o 
   1   4  12     1221.57     1440.42     81.79 o 
   2   4  12    39208.14    41165.79    516.16 o 
   3   4  12     2689.02     2923.50    122.60 o 
   4   4  12    12098.73    12141.75    255.62 o 
   5   4  12     3888.95     3795.35    175.48 o 
   6   4  12     9327.06     8829.67    381.28 o 
   7   4  12      752.56      820.50    126.97 o 
   8   4  12    10896.36    10655.41    451.93 o 
   9   4  12      640.16      493.09    129.06 o 
  10   4  12     1502.94     1746.68    239.28 o 
  11   4  12        0.77      230.58     94.36 o 
  12   4  12     2732.19     2462.00    306.13 o 
 -15   5  12     4571.38     4564.88    388.16 o 
 -14   5  12     4482.02     4617.98    374.24 o 
 -13   5  12      297.29      157.81     72.84 o 
 -12   5  12      109.18      101.17     69.05 o 
 -11   5  12       17.55       -4.08     24.53 o 
 -10   5  12     3739.35     3617.03    120.28 o 
  -9   5  12    25197.23    25928.35    314.37 o 
  -8   5  12     8682.44     8527.82    314.91 o 
  -7   5  12    12953.40    12564.43    215.75 o 
  -6   5  12     1390.23     1239.43     76.87 o 
  -5   5  12       66.13       30.93     26.45 o 
  -4   5  12      374.43      364.13     39.07 o 
  -3   5  12     8363.03     8596.13    184.57 o 
  -2   5  12    10732.00    12008.09    276.51 o 
  -1   5  12     1902.23     2167.83     99.31 o 
   0   5  12     6342.81     7255.93    182.47 o 
   1   5  12     1659.38     1425.58     84.03 o 
   2   5  12        1.76       -1.90     25.78 o 
   3   5  12    10289.60    10259.16    230.22 o 
   4   5  12    11256.20    11223.03    291.39 o 
   5   5  12     2857.73     3098.13    229.60 o 
   6   5  12     2582.53     2585.39    209.40 o 
   7   5  12     6696.16     6430.61    336.69 o 
   8   5  12     5881.47     6183.83    260.77 o 
   9   5  12     4827.22     4944.01    384.51 o 
  10   5  12     6592.68     6407.53    460.20 o 
  11   5  12     9995.10    10693.88    604.86 o 
  12   5  12     5862.30     6463.51    492.55 o 
 -14   6  12      742.99      820.77    170.79 o 
 -13   6  12     5123.35     4867.35    381.00 o 
 -12   6  12        5.04      -44.80     73.72 o 
 -11   6  12     3306.05     3027.69    279.14 o 
 -10   6  12      633.96      621.91     61.79 o 
  -9   6  12     5237.31     5232.89    132.85 o 
  -8   6  12     2461.07     2544.09     94.30 o 
  -7   6  12    17055.69    17181.28    322.99 o 
  -6   6  12     4241.30     4276.55    170.02 o 
  -5   6  12    27659.88    28103.03    324.33 o 
  -4   6  12     1096.46     1074.92     65.07 o 
  -3   6  12     1481.44     1360.84     76.28 o 
  -2   6  12      864.18     1031.91    114.34 o 
  -1   6  12    14383.43    14003.54    257.04 o 
   0   6  12    19244.78    19243.84    441.30 o 
   1   6  12    87375.70    92196.32   1155.75 o 
   2   6  12      825.27      852.63     67.12 o 
   3   6  12     9195.61     9500.98    265.13 o 
   4   6  12      257.54      327.70     54.25 o 
   5   6  12       81.60       58.34     44.40 o 
   6   6  12      289.17      215.44     57.79 o 
   7   6  12    20100.28    19500.83    576.82 o 
   8   6  12     1493.13     1674.34    137.92 o 
   9   6  12     3083.37     3028.85    310.15 o 
  10   6  12      685.30      767.79    163.65 o 
  11   6  12      166.95      220.10    115.76 o 
 -14   7  12     1834.06     1816.01    250.32 o 
 -13   7  12      757.60      633.65    143.31 o 
 -12   7  12       70.93      -40.39     76.59 o 
 -11   7  12      514.69      521.13    129.68 o 
 -10   7  12    14688.62    14316.13    250.74 o 
  -9   7  12     8634.38     8738.87    155.16 o 
  -8   7  12    27163.89    28208.05    291.75 o 
  -7   7  12       34.23       40.62     19.28 o 
  -6   7  12     3851.50     4451.89    126.38 o 
  -5   7  12      279.69      352.35     39.60 o 
  -4   7  12     6634.06     6024.60    156.01 o 
  -3   7  12    10396.50    10335.57    339.50 o 
  -2   7  12     6595.62     6644.45    239.73 o 
  -1   7  12     3439.57     3567.65    134.15 o 
   0   7  12     5920.39     6145.79    176.48 o 
   1   7  12    14000.17    14288.13    255.95 o 
   2   7  12    14955.83    15215.57    337.65 o 
   3   7  12     8268.18     8557.88    254.42 o 
   4   7  12     7123.31     6985.71    231.30 o 
   5   7  12    15297.70    15661.48    452.26 o 
   6   7  12      328.80      478.30     89.37 o 
   7   7  12     8876.52     8585.05    298.83 o 
   8   7  12     8662.92     8085.50    299.85 o 
   9   7  12     1026.12     1255.83    208.02 o 
  10   7  12     6079.45     6454.90    475.34 o 
  11   7  12     1881.34     2232.18    290.90 o 
 -14   8  12     3094.59     3253.70    339.46 o 
 -13   8  12     1569.93     1144.47    201.20 o 
 -12   8  12     4295.87     3923.95    349.59 o 
 -11   8  12      559.30      499.05    123.08 o 
 -10   8  12    21626.81    21862.91    762.59 o 
  -9   8  12     4213.26     3622.47    109.43 o 
  -8   8  12       75.81       91.42     17.60 o 
  -7   8  12     2437.80     2690.43     91.02 o 
  -6   8  12    15360.62    15716.34    234.18 o 
  -5   8  12     1024.64     1069.32     66.68 o 
  -4   8  12    20464.99    20641.71    294.44 o 
  -3   8  12     4807.49     4466.11    178.68 o 
  -2   8  12      319.77      342.27     65.00 o 
  -1   8  12     7656.96     7542.60    240.95 o 
   0   8  12     3002.50     2898.21    125.14 o 
   1   8  12    34330.53    33833.95   1398.62 o 
   2   8  12    25765.51    26369.54    451.37 o 
   3   8  12     1405.42     1360.67    106.94 o 
   4   8  12      601.13      605.16    117.73 o 
   5   8  12      130.35      340.44    197.34 o 
   6   8  12     4472.67     4057.02    200.36 o 
   7   8  12      701.46      748.17     92.66 o 
   8   8  12    12679.12    12847.52    376.13 o 
   9   8  12      351.37      450.35     78.37 o 
  10   8  12       56.60       80.32     79.07 o 
  11   8  12      118.54       92.48     77.67 o 
 -13   9  12      373.54      531.63    151.56 o 
 -12   9  12     1419.76     1260.29    209.74 o 
 -11   9  12     1757.90     1460.23    214.86 o 
 -10   9  12      126.27      240.79     92.02 o 
  -9   9  12    15780.85    16450.14    661.74 o 
  -8   9  12     5139.90     4694.81    193.96 o 
  -7   9  12     1455.03     1265.98    130.48 o 
  -6   9  12      610.97      451.02     86.20 o 
  -5   9  12      375.64      265.53     42.01 o 
  -4   9  12     2505.36     2613.84    138.38 o 
  -3   9  12    18861.16     6284.11   8946.94 o 
  -2   9  12     9589.96     9390.41    406.40 o 
  -1   9  12      991.42      923.65    128.06 o 
   0   9  12     3953.19     4010.54    256.91 o 
   1   9  12      260.36      222.08     64.64 o 
   2   9  12        0.46      -18.11     27.61 o 
   3   9  12    17961.68    17591.86    373.93 o 
   4   9  12    16077.47    15978.50    363.30 o 
   5   9  12     2434.96     2442.95    155.39 o 
   6   9  12     7041.12     7408.21    273.79 o 
   7   9  12      245.50      276.05     62.05 o 
   8   9  12     3763.17     3460.39    255.09 o 
   9   9  12     1629.60     1840.49    261.66 o 
  10   9  12      477.83      473.78    134.69 o 
 -13  10  12     5000.70     4906.47    425.87 o 
 -12  10  12     1242.97     1268.57    211.35 o 
 -11  10  12     4436.45     5104.97    409.86 o 
 -10  10  12      293.68      132.64     69.20 o 
  -9  10  12     2550.65     2815.09    280.62 o 
  -8  10  12     6138.41     6487.39    416.29 o 
  -7  10  12     6043.31     5810.90    118.07 o 
  -6  10  12        4.27       29.50     31.60 o 
  -5  10  12    10064.79    10975.53    271.76 o 
  -4  10  12       87.47       41.67     31.43 o 
  -3  10  12     6019.10     6017.26    218.70 o 
  -2  10  12     3177.44     2988.11    236.35 o 
  -1  10  12        7.01        9.69     27.92 o 
   0  10  12      859.18      709.32    110.76 o 
   1  10  12     3074.61     2816.09    217.81 o 
   2  10  12        9.03      -37.01     39.69 o 
   3  10  12       36.09       38.15     31.39 o 
   4  10  12     3933.15     4013.67    197.11 o 
   5  10  12     6788.21     6788.90    258.74 o 
   6  10  12      911.01      852.47     96.13 o 
   7  10  12     7449.71     7351.83    609.14 o 
   8  10  12       23.43       57.34     85.15 o 
   9  10  12     3408.81     3972.63    385.08 o 
  10  10  12      743.14      835.68    196.58 o 
 -12  11  12     1143.06     1111.04    209.70 o 
 -11  11  12     1076.74     1196.02    206.73 o 
 -10  11  12     3653.66     3895.20    352.61 o 
  -9  11  12      930.44      856.57    171.27 o 
  -8  11  12      793.48      707.62    144.77 o 
  -7  11  12     5066.49     4893.46    274.81 o 
  -6  11  12     2410.36     2564.85     92.33 o 
  -5  11  12      128.91       78.58     21.17 o 
  -4  11  12     9839.60    10196.50    334.63 o 
  -3  11  12        7.82       54.93     51.01 o 
  -2  11  12    18232.75    17634.33    592.62 o 
  -1  11  12     9484.19     9834.50    339.19 o 
   0  11  12      164.80      263.09     53.75 o 
   1  11  12      525.32      511.56     90.55 o 
   2  11  12    10222.81    10522.78    316.78 o 
   3  11  12     7952.26     7762.23    275.35 o 
   4  11  12     7646.65     7533.39    273.41 o 
   5  11  12     2364.27     2428.19    160.00 o 
   6  11  12      976.80      970.35    102.76 o 
   7  11  12     1456.21     1417.91    125.80 o 
   8  11  12      109.44      -28.62    111.77 o 
   9  11  12        0.49      154.31    105.89 o 
 -12  12  12     1795.13     1813.79    269.93 o 
 -11  12  12      118.34      270.41    105.05 o 
 -10  12  12      886.09     1142.36    200.54 o 
  -9  12  12     1629.26     1753.72    233.53 o 
  -8  12  12     1094.72      859.66    162.26 o 
  -7  12  12     1694.76     1508.39    208.72 o 
  -6  12  12     3372.90     3322.36    263.34 o 
  -5  12  12      394.16      409.48     76.78 o 
  -4  12  12    14723.54    15714.87    498.49 o 
  -3  12  12      904.72      980.15     96.08 o 
  -2  12  12      248.26      102.01     34.72 o 
  -1  12  12     1125.10     1073.64    104.67 o 
   0  12  12     5621.99     5787.59    237.08 o 
   1  12  12      586.18      600.37    131.52 o 
   2  12  12     6997.14     6822.35    262.89 o 
   3  12  12     3541.17     3553.04    193.32 o 
   4  12  12      382.66      486.98    171.43 o 
   5  12  12     2485.28     2594.60    166.13 o 
   6  12  12     2010.83     1842.84    140.97 o 
   7  12  12     2289.36     2038.36    267.89 o 
   8  12  12     5106.75     5094.39    438.32 o 
   9  12  12     1770.79     2729.97    332.57 o 
 -11  13  12      381.93      318.75    139.22 o 
 -10  13  12       82.68      170.49     93.40 o 
  -9  13  12     4255.58     4768.10    397.26 o 
  -8  13  12     2193.55     2423.81    276.80 o 
  -7  13  12       48.42      103.49     72.13 o 
  -6  13  12     4666.97     4705.47    363.85 o 
  -5  13  12      375.55      375.85     56.48 o 
  -4  13  12     2676.53     2481.17    146.89 o 
  -3  13  12    20745.79    20605.11    431.86 o 
  -2  13  12     1270.07     1252.75    112.39 o 
  -1  13  12     1390.47     1138.87    111.60 o 
   0  13  12     5760.30     5878.61    246.04 o 
   1  13  12      155.29      135.43     55.83 o 
   2  13  12      292.78      473.80     77.85 o 
   3  13  12    12751.09    12657.56    367.41 o 
   4  13  12     1645.72     1819.08    140.76 o 
   5  13  12     1983.34     2027.29    160.41 o 
   6  13  12      372.55      460.78    135.74 o 
   7  13  12        7.08       44.73     77.72 o 
   8  13  12      237.55      156.79    101.12 o 
 -10  14  12       92.53       83.09     72.61 o 
  -9  14  12      464.16      430.06    135.86 o 
  -8  14  12     7737.54     9220.22    552.57 o 
  -7  14  12     1166.69     1190.01    196.86 o 
  -6  14  12      152.03      110.98     61.79 o 
  -5  14  12     5971.14     5261.18    381.91 o 
  -4  14  12      266.22      273.23     51.48 o 
  -3  14  12     1098.79     1158.30    110.71 o 
  -2  14  12     5145.56     5613.23    238.95 o 
  -1  14  12     2646.70     2599.62    168.50 o 
   0  14  12      306.09      346.63     66.52 o 
   1  14  12    14035.40    14176.36    393.64 o 
   2  14  12        1.86       -5.77     36.89 o 
   3  14  12     6276.43     6498.33    529.09 o 
   4  14  12      903.09     1102.75    112.51 o 
   5  14  12      334.21      229.27    100.94 o 
   6  14  12     1086.63      758.57    171.23 o 
   7  14  12     2260.70     2260.72    299.72 o 
  -9  15  12        2.56       -0.67     78.42 o 
  -8  15  12     1961.65     1642.92    245.15 o 
  -7  15  12     4650.70     4639.53    394.73 o 
  -6  15  12       25.20      -38.82     79.98 o 
  -5  15  12      934.81      842.10    159.30 o 
  -4  15  12     3057.11     3363.08    306.93 o 
  -3  15  12      244.93      261.15     81.15 o 
  -2  15  12     1356.16     1304.72    124.54 o 
  -1  15  12     9331.22     9382.76    323.84 o 
   0  15  12       90.44      141.23     50.60 o 
   1  15  12     1187.73     1230.23    122.09 o 
   2  15  12     2683.92     3191.12    194.43 o 
   3  15  12      338.55      238.26    107.73 o 
   4  15  12     1796.26     1674.77    232.81 o 
   5  15  12     1933.66     2227.79    278.94 o 
   6  15  12      186.55       63.65     68.51 o 
  -8  16  12     1186.42     2258.17    286.22 o 
  -7  16  12     3871.47     3593.30    352.41 o 
  -6  16  12     1523.68     1404.99    217.37 o 
  -5  16  12      228.43       31.03     66.50 o 
  -4  16  12      262.43      164.45     82.62 o 
  -3  16  12     1893.99     1865.08    235.32 o 
  -2  16  12      252.01      326.48     67.25 o 
  -1  16  12     2602.11     2590.38    175.95 o 
   0  16  12     4210.71     4359.79    229.59 o 
   1  16  12     1086.90      998.66    113.59 o 
   2  16  12     1961.54     1503.08    135.53 o 
   3  16  12      255.14      169.41     81.98 o 
   4  16  12     3652.54     3498.56    341.66 o 
   5  16  12     1021.92      863.53    193.77 o 
  -7  17  12      429.97      600.11    161.40 o 
  -6  17  12     1043.33      973.73    185.80 o 
  -5  17  12      185.26       72.41     62.37 o 
  -4  17  12        4.70      -37.44     62.82 o 
  -3  17  12     1995.40     2041.06    248.69 o 
  -2  17  12     1516.77     1641.89    216.68 o 
  -1  17  12        8.65       39.47     38.61 o 
   0  17  12     1009.68      877.67    106.48 o 
   1  17  12     1024.29     1024.74    116.67 o 
   2  17  12     1430.74     1146.08    191.94 o 
   3  17  12      310.67      153.32     97.90 o 
   4  17  12      755.19      990.98    196.84 o 
  -4  18  12      363.60      347.82    113.42 o 
  -3  18  12       30.22      -47.66     57.64 o 
  -2  18  12     1422.88     1475.29    212.49 o 
  -1  18  12       56.41      127.27     60.74 o 
   0  18  12     1864.44     1799.05    152.92 o 
   1  18  12       12.40     -104.05    104.05 o 
 -13   0  13    11802.54    11573.25    491.73 o 
 -11   0  13    11106.86    11506.80    457.87 o 
  -9   0  13     2853.96     2612.34    144.54 o 
  -7   0  13     7737.37     7024.48    316.00 o 
  -5   0  13     6556.26     7261.79    305.57 o 
  -3   0  13     2509.60     1258.62    889.54 o 
  -1   0  13    19901.99    18694.15    487.35 o 
   1   0  13     7087.89     6947.88    310.02 o 
   3   0  13     1518.73     1568.33    114.25 o 
   5   0  13     2604.81     2460.72    212.53 o 
   7   0  13    10495.14    10885.03    477.03 o 
  11   0  13     5969.91     6032.17    426.62 o 
 -15   1  13      310.09      377.85    114.26 o 
 -14   1  13       24.05       52.61     36.07 o 
 -13   1  13      887.65      833.67    166.91 o 
 -12   1  13     4516.28     4312.36    204.82 o 
 -11   1  13    10046.76     9743.73    297.74 o 
 -10   1  13    13854.14    13743.45    299.21 o 
  -9   1  13     2554.67     2596.91    143.67 o 
  -8   1  13      131.22      177.33     31.25 o 
  -7   1  13      239.42      236.83     44.65 o 
  -6   1  13     6668.89     6332.82    205.34 o 
  -5   1  13     8050.76     7632.61    234.74 o 
  -4   1  13    12244.51    12434.24    280.23 o 
  -3   1  13    18742.81    18853.74    343.03 o 
  -2   1  13    11380.14    11271.98    266.06 o 
  -1   1  13     5179.58     5516.08    189.17 o 
   0   1  13     2572.12     3180.07    349.18 o 
   1   1  13    20100.33    19778.21    370.36 o 
   2   1  13     8742.34     8442.63    206.82 o 
   3   1  13     5400.14     5860.46    155.65 o 
   4   1  13     1722.07     1843.56    126.59 o 
   5   1  13     2743.88     3001.83    192.71 o 
   6   1  13       76.64      178.63     57.50 o 
   7   1  13     1570.44     1506.80    180.61 o 
  11   1  13     1030.98     1032.54    128.18 o 
  12   1  13        1.66       28.54     58.19 o 
 -15   2  13      150.59       48.90     67.41 o 
 -14   2  13     4208.47     4236.89    335.92 o 
 -13   2  13     1632.42     1583.33    129.00 o 
 -12   2  13    13344.35    14114.88    368.32 o 
 -11   2  13     4229.70     4489.45    160.03 o 
 -10   2  13      128.94      116.21     34.33 o 
  -9   2  13     1017.58     1065.34     93.35 o 
  -8   2  13     7629.01     7751.84    259.87 o 
  -7   2  13      112.62       65.20     37.27 o 
  -6   2  13    16831.86    16250.70    329.27 o 
  -5   2  13      982.52      938.69     80.04 o 
  -4   2  13      185.67      218.75     56.57 o 
  -3   2  13     1057.17     1036.74     82.48 o 
  -2   2  13     3105.43     3106.28    144.67 o 
  -1   2  13     4186.76     4159.60    310.16 o 
   0   2  13    48064.19    48566.24    570.25 o 
   1   2  13     2542.79     2898.54    118.68 o 
   2   2  13     1071.43      865.47     67.91 o 
   3   2  13     1410.35     1587.24     93.87 o 
   4   2  13      448.08      424.38     62.50 o 
   5   2  13      177.00      276.92     63.07 o 
   6   2  13     8788.43     8554.71    290.21 o 
   7   2  13      150.93      279.67     86.99 o 
   8   2  13     1489.11     1385.46    175.27 o 
  10   2  13      532.92      561.27    132.15 o 
  11   2  13      155.46      203.27     72.64 o 
  12   2  13     4641.86     4763.99    279.54 o 
 -15   3  13      700.54      666.00    149.78 o 
 -14   3  13       74.32       76.78     61.53 o 
 -13   3  13      496.67      451.81    143.79 o 
 -12   3  13      270.41      228.63     53.90 o 
 -11   3  13     5750.85     5662.90    221.53 o 
 -10   3  13     7083.94     7002.77    238.31 o 
  -9   3  13     5006.30     4786.36    152.12 o 
  -8   3  13      708.18      533.72     63.86 o 
  -7   3  13      548.26      530.88     62.01 o 
  -6   3  13      557.73      727.19     60.71 o 
  -5   3  13    18175.44    17737.08    528.12 o 
  -4   3  13       88.81      302.98     52.15 o 
  -3   3  13     3290.22     3258.74    144.85 o 
  -2   3  13     4169.10     3916.75    196.96 o 
  -1   3  13     9692.08     9853.42    256.43 o 
   0   3  13    14971.72    16112.51    274.49 o 
   1   3  13     1743.18     1733.38     93.28 o 
   2   3  13    10570.63    10794.61    234.56 o 
   3   3  13     4005.20     3792.86    242.62 o 
   4   3  13      237.44      261.96     53.07 o 
   5   3  13     4777.13     4459.59    203.43 o 
   6   3  13     2095.60     1989.31    192.50 o 
   7   3  13     7841.21     7296.01    378.90 o 
   8   3  13     1545.39     1386.03    174.34 o 
  10   3  13     1824.00     1762.27    236.62 o 
  11   3  13     1353.94     1222.06    206.00 o 
  12   3  13     2424.07     2927.12    222.02 o 
 -15   4  13     1937.59     1973.00    253.83 o 
 -14   4  13        1.29      -65.33     72.75 o 
 -13   4  13      548.14      463.90    118.05 o 
 -12   4  13     1495.92     1370.78    110.66 o 
 -11   4  13      222.22      213.20     45.78 o 
 -10   4  13     1190.92     1206.56     98.92 o 
  -9   4  13    15966.72    15638.49    340.84 o 
  -8   4  13     3503.84     3374.24    177.08 o 
  -7   4  13    16840.64    16319.09    263.25 o 
  -6   4  13      155.66      182.04     31.17 o 
  -5   4  13    11361.88    11493.98    195.24 o 
  -4   4  13      175.31      128.21     27.07 o 
  -3   4  13     2412.66     2576.74    129.64 o 
  -2   4  13     2115.54     2160.46    123.03 o 
  -1   4  13    26458.24    26003.75    423.59 o 
   0   4  13      440.10      521.91     53.13 o 
   1   4  13    15471.85    15964.53    366.10 o 
   2   4  13     8080.72     7885.42    203.33 o 
   3   4  13      297.14      330.68     44.57 o 
   4   4  13     2105.57     1903.09    115.09 o 
   5   4  13    12367.85    12554.48    457.45 o 
   6   4  13     4816.03     5120.26    304.24 o 
   7   4  13     3828.39     3817.48    271.49 o 
   8   4  13     1257.86     1199.20    163.89 o 
   9   4  13      106.69      146.63     86.80 o 
  10   4  13     1757.72     1882.92    250.74 o 
  11   4  13     2773.13     2476.21    299.36 o 
 -14   5  13      869.00     1115.60    195.18 o 
 -13   5  13       39.75      -17.86     59.73 o 
 -12   5  13      165.66       43.59     67.97 o 
 -11   5  13     2561.68     2589.02    140.93 o 
 -10   5  13     7628.44     7965.38    185.58 o 
  -9   5  13     1640.47     1597.30     84.14 o 
  -8   5  13     6122.35     6218.92    221.80 o 
  -7   5  13      202.96      159.38     35.61 o 
  -6   5  13      704.29      722.17     56.71 o 
  -5   5  13     5608.29     5691.43    175.56 o 
  -4   5  13    12505.11    12286.84    285.55 o 
  -3   5  13     3101.11     2930.87    142.25 o 
  -2   5  13     3957.34     3909.84    165.00 o 
  -1   5  13      658.17      589.31     55.59 o 
   0   5  13     2733.44     2899.61    121.45 o 
   1   5  13     8308.13     8220.26    179.34 o 
   2   5  13     3153.22     2901.45    124.99 o 
   3   5  13     8539.14     8364.72    283.94 o 
   4   5  13    17597.54    17315.66    319.79 o 
   5   5  13      716.33      661.34    103.95 o 
   6   5  13     1411.15     1409.39    157.80 o 
   7   5  13     1329.67     1331.80    162.49 o 
   8   5  13     3472.86     3206.80    251.98 o 
   9   5  13     2425.36     2226.18    263.05 o 
  10   5  13     2291.99     1952.48    261.80 o 
  11   5  13      443.46      693.50    169.32 o 
 -14   6  13      845.44      622.11    151.77 o 
 -13   6  13      348.70      175.55     80.80 o 
 -12   6  13     3098.10     3108.45    296.29 o 
 -11   6  13       27.41      -26.04     55.17 o 
 -10   6  13      382.40      404.99     54.02 o 
  -9   6  13      210.98      223.64     36.61 o 
  -8   6  13    13308.42    13375.33    226.86 o 
  -7   6  13      412.92      334.35     38.74 o 
  -6   6  13    41124.60    40140.72    401.18 o 
  -5   6  13    12276.05    12197.46    307.79 o 
  -4   6  13        3.90       14.03     25.54 o 
  -3   6  13      690.82      675.39     73.00 o 
  -2   6  13     2505.19     2563.80    114.22 o 
  -1   6  13      529.37      602.28     56.10 o 
   0   6  13    14607.25    14727.99    239.16 o 
   1   6  13    10111.28    10021.61    313.02 o 
   2   6  13     4729.95     4627.96    250.57 o 
   3   6  13     5223.12     5114.68    203.55 o 
   4   6  13     3980.02     4043.62    254.83 o 
   5   6  13        0.15       22.63     40.57 o 
   6   6  13     7878.13     7458.25    358.23 o 
   7   6  13     1922.80     1887.86    186.80 o 
   8   6  13      778.96      642.34     88.75 o 
   9   6  13     2377.54     2866.84    306.47 o 
  10   6  13     1761.15     1755.57    253.28 o 
  11   6  13     1635.87     1887.31    274.00 o 
 -14   7  13      124.92        8.02     79.53 o 
 -13   7  13     1193.74     1238.06    206.79 o 
 -12   7  13     2603.91     2510.54    276.96 o 
 -11   7  13     4824.15     4872.38    371.19 o 
 -10   7  13     2484.26     2610.03    240.94 o 
  -9   7  13     6510.80     6365.96    145.41 o 
  -8   7  13       53.80       57.36     26.76 o 
  -7   7  13    13615.92    13699.44    283.21 o 
  -6   7  13    36214.86    35794.63    377.10 o 
  -5   7  13    10192.66     9618.80    201.35 o 
  -4   7  13     9833.17     9884.06    265.55 o 
  -3   7  13     6570.59     6759.38    223.11 o 
  -2   7  13      982.15      971.37     87.99 o 
  -1   7  13     2385.13     2279.34    134.35 o 
   0   7  13     3120.95     3223.29    129.88 o 
   1   7  13     3284.85     3145.15    133.34 o 
   2   7  13     2315.46     2363.14    140.98 o 
   3   7  13    10790.75    10560.62    294.05 o 
   4   7  13     3681.55     3476.05    237.83 o 
   5   7  13     6700.32     6716.09    334.30 o 
   6   7  13     4418.81     4844.37    290.60 o 
   7   7  13        0.55       43.47     37.98 o 
   8   7  13      920.73      667.91     89.37 o 
   9   7  13     1021.10      888.75    107.03 o 
  10   7  13      523.19      636.22    168.53 o 
  11   7  13     1922.04     2322.70    303.61 o 
 -14   8  13      121.89       34.65     80.88 o 
 -13   8  13     5539.04     4821.48    403.59 o 
 -12   8  13      701.22      668.46    153.04 o 
 -11   8  13      964.12      920.02    169.73 o 
 -10   8  13       47.10       20.98     63.19 o 
  -9   8  13      361.13      356.11     45.43 o 
  -8   8  13      993.60     1008.08     57.24 o 
  -7   8  13    16937.55    16041.28    239.77 o 
  -6   8  13    18465.97    19066.09    534.66 o 
  -5   8  13     1851.13     1799.88     87.77 o 
  -4   8  13     8439.45     9037.06    279.31 o 
  -3   8  13      310.44      211.29     43.51 o 
  -2   8  13     1161.63     1236.79    101.83 o 
  -1   8  13     8092.73     7613.83    204.00 o 
   0   8  13     4445.31     4698.30    199.29 o 
   1   8  13      162.68      214.74     65.63 o 
   2   8  13     3861.53     3800.75    250.37 o 
   3   8  13        5.60       27.98     39.80 o 
   4   8  13     3159.12     3101.20    224.14 o 
   5   8  13    13015.99    12882.14    463.37 o 
   6   8  13      660.61      780.31     97.08 o 
   7   8  13      311.82      219.95     53.13 o 
   8   8  13     4955.10     4784.68    237.60 o 
   9   8  13        1.48      -10.82     44.82 o 
  10   8  13     2461.73     2851.70    330.94 o 
 -13   9  13     3890.55     3148.16    339.72 o 
 -12   9  13      418.09      464.20    129.53 o 
 -11   9  13     2839.71     2408.08    276.34 o 
 -10   9  13     1001.35      892.87    169.70 o 
  -9   9  13      802.03      801.73    155.64 o 
  -8   9  13     4841.74     4827.69    353.37 o 
  -7   9  13     5069.95     4839.09    128.40 o 
  -6   9  13       82.71       29.34     17.92 o 
  -5   9  13    12369.68    12125.61    327.03 o 
  -4   9  13     6351.73     6463.37    224.77 o 
  -3   9  13     3106.81     2890.40    155.33 o 
  -2   9  13     7138.63     7009.22    361.62 o 
  -1   9  13     4907.49     4475.96    198.27 o 
   0   9  13     1446.87     1480.65    162.78 o 
   1   9  13      247.96      296.67     74.07 o 
   2   9  13      193.09      173.20     59.05 o 
   3   9  13     3034.50     3002.73    225.31 o 
   4   9  13    16890.67    17314.97    536.71 o 
   5   9  13     1250.09     1244.43    116.43 o 
   6   9  13      544.73      483.02    103.08 o 
   7   9  13     4499.81     4711.96    231.66 o 
   8   9  13      288.69      168.14     56.97 o 
   9   9  13      773.21      519.41    153.89 o 
  10   9  13     4662.95     4815.13    437.96 o 
 -13  10  13      429.51      625.26    162.64 o 
 -12  10  13     1833.44     2074.56    274.41 o 
 -11  10  13     3431.30     3242.97    331.32 o 
 -10  10  13      187.09      178.93     90.13 o 
  -9  10  13     1462.45     1465.90    212.35 o 
  -8  10  13      186.15       99.04     68.58 o 
  -7  10  13       13.78       11.41     49.72 o 
  -6  10  13     2192.24     2278.69    125.90 o 
  -5  10  13     4759.62     4810.08    190.59 o 
  -4  10  13        1.85        4.07     34.37 o 
  -3  10  13    10979.98    11138.66    476.26 o 
  -2  10  13     9547.72     9486.60    288.10 o 
  -1  10  13      587.51      747.23    128.65 o 
   0  10  13     3607.89     2712.02    225.17 o 
   1  10  13     1927.31     1957.22    188.02 o 
   2  10  13      174.84      209.53     69.24 o 
   3  10  13     3688.61     3938.03    261.04 o 
   4  10  13     2790.73     2838.38    171.75 o 
   5  10  13      202.84      190.49     53.88 o 
   6  10  13     3741.66     3679.06    202.87 o 
   7  10  13     1536.57     1453.26    129.59 o 
   8  10  13      229.60      201.98    107.15 o 
   9  10  13     6203.10     7179.97    519.07 o 
  10  10  13     1692.84     1563.66    253.77 o 
 -12  11  13     3964.85     4080.55    389.06 o 
 -11  11  13     1057.99     1006.85    194.13 o 
 -10  11  13      128.43       17.11     63.41 o 
  -9  11  13      770.47     1136.33    189.81 o 
  -8  11  13       11.66      -86.93     86.93 o 
  -7  11  13      974.26      950.72    167.82 o 
  -6  11  13      534.78      482.58     58.07 o 
  -5  11  13     1752.10     1301.61    327.13 o 
  -4  11  13     4524.82     4242.23    311.20 o 
  -3  11  13    13876.11    13935.02    549.06 o 
  -2  11  13     1851.63     2085.78    140.83 o 
  -1  11  13     5598.06     5529.42    330.78 o 
   0  11  13     5599.50     5954.89    339.64 o 
   1  11  13      132.91       83.38     36.40 o 
   2  11  13     2695.28     2541.57    161.58 o 
   3  11  13     4028.32     4092.38    384.05 o 
   4  11  13      665.53      713.97     89.59 o 
   5  11  13     2535.28     2732.20    173.14 o 
   6  11  13     6896.46     7653.46    291.57 o 
   7  11  13      721.43      922.26    106.78 o 
   8  11  13     2356.81     2316.61    295.95 o 
   9  11  13     4213.28     4327.68    415.83 o 
 -12  12  13     5699.50     5757.45    476.02 o 
 -11  12  13        0.43      -37.77     89.83 o 
 -10  12  13     7346.87     7884.85    518.11 o 
  -9  12  13       45.85       77.69     66.02 o 
  -8  12  13     1341.46     1058.34    188.43 o 
  -7  12  13      856.19      790.53    155.59 o 
  -6  12  13       52.24       47.56     27.89 o 
  -5  12  13      327.80      280.54     52.97 o 
  -4  12  13     7563.70     7363.89    252.39 o 
  -3  12  13     2263.44     2276.95    115.81 o 
  -2  12  13     6398.18     6202.75    258.24 o 
  -1  12  13    14948.89    14719.79    648.33 o 
   0  12  13      282.90      291.01     62.67 o 
   1  12  13      441.76      461.63     73.67 o 
   2  12  13     3745.58     4364.71    215.53 o 
   3  12  13        2.41       -1.31     31.86 o 
   4  12  13     3349.56     3456.52    196.01 o 
   5  12  13     1255.62     1275.41    121.52 o 
   6  12  13      130.69      156.95     49.07 o 
   7  12  13       47.34       50.31     62.10 o 
   8  12  13     4746.52     4820.57    431.04 o 
 -11  13  13     1259.58     1350.54    229.49 o 
 -10  13  13     3226.05     3303.80    351.66 o 
  -9  13  13      296.55      374.61    124.74 o 
  -8  13  13     3803.68     3471.82    334.02 o 
  -7  13  13      146.02       27.88     58.09 o 
  -6  13  13      174.85      167.70     72.49 o 
  -5  13  13     1865.01     1743.30    120.19 o 
  -4  13  13     1060.28      988.66     97.53 o 
  -3  13  13        3.59       67.21     42.18 o 
  -2  13  13    14976.19    14490.36    382.04 o 
  -1  13  13     7239.94     7553.97    280.98 o 
   0  13  13      448.28      514.35     77.34 o 
   1  13  13     7367.20     7288.72    283.58 o 
   2  13  13       54.48      109.07     56.76 o 
   3  13  13      121.45      158.33     51.68 o 
   4  13  13     3623.51     3412.08    201.31 o 
   5  13  13     3108.59     3148.55    190.86 o 
   6  13  13        9.25      -44.46    100.90 o 
   7  13  13     4111.94     4709.05    418.60 o 
   8  13  13       43.98       51.32     74.11 o 
 -10  14  13     2012.50     2019.36    278.67 o 
  -9  14  13     1895.69     1991.71    279.08 o 
  -8  14  13     2480.55     2334.23    287.24 o 
  -7  14  13      664.19      552.68    147.20 o 
  -6  14  13     2935.68     3179.64    311.20 o 
  -5  14  13      390.42      494.94    131.98 o 
  -4  14  13       31.37       42.39     56.52 o 
  -3  14  13     8080.33     8190.50    288.66 o 
  -2  14  13     2191.96     1916.58    143.63 o 
  -1  14  13      571.30      382.04     66.52 o 
   0  14  13     5059.47     4762.55    232.71 o 
   1  14  13     5539.18     5695.43    259.45 o 
   2  14  13      391.63      437.01     79.11 o 
   3  14  13    12529.02    13088.86    392.95 o 
   4  14  13      941.05      704.33     93.62 o 
   5  14  13       20.44       93.71     75.90 o 
   6  14  13     1298.94     1389.64    232.46 o 
   7  14  13     1630.29     1784.47    264.25 o 
  -9  15  13     3758.56     3984.99    389.53 o 
  -8  15  13     4493.44     4827.92    416.29 o 
  -7  15  13     2268.15     2402.05    290.04 o 
  -6  15  13     2536.38     2828.34    307.38 o 
  -5  15  13       82.12       49.05     60.14 o 
  -4  15  13     2698.13     2518.96    270.00 o 
  -3  15  13      217.73      126.43     91.84 o 
  -2  15  13     3761.46     4303.74    471.21 o 
  -1  15  13     5794.00     6187.76    267.45 o 
   0  15  13     3877.74     4331.94    357.31 o 
   1  15  13      312.70      221.39     58.86 o 
   2  15  13     4830.34     4432.63    233.53 o 
   3  15  13     2256.20     2167.36    165.81 o 
   4  15  13     1174.50     1191.09    208.13 o 
   5  15  13     2813.66     2663.18    315.27 o 
   6  15  13      877.02      947.55    198.63 o 
  -8  16  13      195.01      118.30     85.31 o 
  -7  16  13     1928.85     1994.50    267.66 o 
  -6  16  13     3067.33     2860.26    310.61 o 
  -5  16  13      300.80      107.68     77.19 o 
  -4  16  13     2256.39     2394.12    271.76 o 
  -3  16  13      146.85      254.88     98.80 o 
  -2  16  13     1140.17     1201.37    123.45 o 
  -1  16  13       83.49        3.42     37.83 o 
   0  16  13     4993.38     4913.18    247.88 o 
   1  16  13      124.77      216.68     60.75 o 
   2  16  13     7546.18     7710.42    315.15 o 
   3  16  13     2619.35     2782.31    300.86 o 
   4  16  13     3138.81     3535.54    355.51 o 
   5  16  13     1645.58     1690.49    252.84 o 
  -6  17  13       29.55       -0.32     85.67 o 
  -5  17  13      856.53      943.21    183.75 o 
  -4  17  13       27.01      -22.72     51.76 o 
  -3  17  13       96.83       73.92     65.15 o 
  -2  17  13      432.33      430.31    119.33 o 
  -1  17  13      920.07      974.60    115.14 o 
   0  17  13      415.61      367.06     70.61 o 
   1  17  13     1435.25     1499.28    176.09 o 
   2  17  13      622.59      382.43    124.59 o 
   3  17  13      108.60      -29.49     68.06 o 
  -3  18  13     3178.55     3291.12    329.52 o 
  -2  18  13       51.25       28.11     62.35 o 
  -1  18  13      102.64      214.24     90.67 o 
   0  18  13       47.73       19.94     36.98 o 
 -14   0  14     8927.82     8857.65    449.42 o 
 -12   0  14     2904.15     2840.20    239.92 o 
 -10   0  14    18666.99    18278.53    564.87 o 
  -8   0  14     9507.75     9666.85    276.68 o 
  -6   0  14     1300.05     1773.33    163.88 o 
  -4   0  14    15393.53    14643.72    447.14 o 
  -2   0  14    51571.78    52007.34    840.95 o 
   0   0  14    40544.34    42591.92    775.83 o 
   2   0  14    13470.81    13965.46    340.91 o 
   4   0  14    19387.24    19295.37    588.26 o 
   6   0  14    31176.73    31284.60    805.64 o 
 -15   1  14      555.27      677.11    139.95 o 
 -14   1  14        3.69      -20.59     30.54 o 
 -13   1  14     3520.32     3349.03    244.59 o 
 -12   1  14     6251.81     6214.35    249.36 o 
 -11   1  14    11899.91    11408.92    324.80 o 
 -10   1  14     6182.09     6222.90    233.17 o 
  -9   1  14      532.50      515.61     83.98 o 
  -8   1  14     1596.61     1541.32    110.21 o 
  -7   1  14     5874.16     6185.35    177.09 o 
  -6   1  14     4560.17     4635.90    182.70 o 
  -5   1  14    11828.89    11972.45    289.00 o 
  -4   1  14     6007.17     6209.81    205.01 o 
  -3   1  14      887.23     1027.61     84.83 o 
  -2   1  14      689.24      751.12     73.49 o 
  -1   1  14      307.92      155.60     46.22 o 
   0   1  14    18232.87    18805.29    366.87 o 
   1   1  14     3514.13     3323.08    158.42 o 
   2   1  14     6042.46     6354.47    184.90 o 
   3   1  14      248.40      272.26     52.32 o 
   4   1  14        8.58       41.43     64.42 o 
   5   1  14     4433.25     4309.94    204.84 o 
   6   1  14    17829.05    17926.50    429.16 o 
   7   1  14    19966.54    19852.81    650.71 o 
  11   1  14      774.97     1182.45    142.93 o 
 -15   2  14     6146.69     6750.56    431.70 o 
 -14   2  14      219.29      273.08     86.07 o 
 -13   2  14     9031.77     9924.49    320.43 o 
 -12   2  14       63.75       73.06     74.04 o 
 -11   2  14     2852.63     2779.89    160.56 o 
 -10   2  14      955.47     1026.66     77.21 o 
  -9   2  14    20186.89    20747.34    409.78 o 
  -8   2  14      238.82      258.96     49.99 o 
  -7   2  14     8433.20     8374.32    249.54 o 
  -6   2  14      112.53      137.73     29.97 o 
  -5   2  14      106.03      109.30     26.41 o 
  -4   2  14    10351.64    10686.76    270.50 o 
  -3   2  14    27830.33    27462.39    509.53 o 
  -2   2  14     7370.18     7482.23    319.41 o 
  -1   2  14    63677.60    64425.12    672.11 o 
   0   2  14     1681.49     1957.04    120.32 o 
   1   2  14      887.56      714.56     62.31 o 
   2   2  14     1527.40     1400.25     89.59 o 
   3   2  14    11013.50    11200.15    307.33 o 
   4   2  14       10.59       10.91     27.62 o 
   5   2  14    34410.55    34717.55    578.09 o 
   6   2  14     4406.47     4271.82    212.05 o 
   7   2  14       12.26       28.82     47.11 o 
   8   2  14      122.69      138.30     78.26 o 
  10   2  14      387.36      491.23    140.60 o 
  11   2  14     8431.20     7679.75    513.84 o 
 -15   3  14      434.24      558.16    141.05 o 
 -14   3  14     1859.95     1932.18    235.68 o 
 -13   3  14      107.99       50.19     43.88 o 
 -12   3  14     2246.77     2774.99    162.73 o 
 -11   3  14     7294.50     7948.69    363.85 o 
 -10   3  14     1607.77     1648.39    120.39 o 
  -9   3  14        3.98      -32.42     32.42 o 
  -8   3  14      302.94      217.30     55.44 o 
  -7   3  14     1785.69     1699.81    127.09 o 
  -6   3  14    27638.17    27640.60    442.94 o 
  -5   3  14     8847.45     8595.62    204.41 o 
  -4   3  14     5268.67     4935.84    154.21 o 
  -3   3  14     7944.70     7703.75    282.07 o 
  -2   3  14      354.26      279.23    133.65 o 
  -1   3  14    20422.37    21219.11    390.17 o 
   0   3  14    12448.78    12687.69    219.89 o 
   1   3  14    33019.24    34050.98    704.07 o 
   2   3  14     2516.27     2837.76    124.93 o 
   3   3  14     8692.54     8517.03    271.23 o 
   4   3  14      607.35      549.28     93.07 o 
   5   3  14       62.57       67.41     39.26 o 
   6   3  14    23932.55    24170.12    679.34 o 
   7   3  14     3941.23     3805.39    281.78 o 
   8   3  14     3493.22     3388.48    273.48 o 
  10   3  14     1232.56     1078.34    192.34 o 
  11   3  14       86.60      140.76    112.03 o 
 -15   4  14      217.34      277.54    126.21 o 
 -14   4  14     7233.40     6904.04    450.05 o 
 -13   4  14     1008.16     1104.21    178.27 o 
 -12   4  14        1.39       -0.33     25.48 o 
 -11   4  14       69.65       78.46     31.21 o 
 -10   4  14    14309.49    15057.07    351.06 o 
  -9   4  14     1001.11      967.97     90.84 o 
  -8   4  14    19538.47    20049.66    388.77 o 
  -7   4  14       11.54      -11.22     13.81 o 
  -6   4  14    15197.42    15880.28    335.13 o 
  -5   4  14    13667.92    13085.07    302.93 o 
  -4   4  14    12400.12    12432.55    294.05 o 
  -3   4  14      666.16      609.26     67.36 o 
  -2   4  14    12752.35    13338.63    308.53 o 
  -1   4  14      396.74      541.09     54.60 o 
   0   4  14    10770.88    11709.42    214.36 o 
   1   4  14      364.24      485.66     64.40 o 
   2   4  14     9525.01     9000.85    223.58 o 
   3   4  14      413.43      410.38     67.92 o 
   4   4  14     7312.44     7371.95    262.93 o 
   5   4  14     2702.65     2611.90    171.64 o 
   6   4  14     1542.57     1577.79    176.64 o 
   7   4  14     1500.75     1280.49    162.52 o 
   8   4  14     1578.51     1356.32    172.08 o 
  10   4  14    10395.19    10793.85    599.25 o 
  11   4  14      771.31     1185.25    216.15 o 
 -14   5  14       87.02        4.79     67.79 o 
 -13   5  14     1765.90     1791.21    230.05 o 
 -12   5  14      776.08      884.63    161.03 o 
 -11   5  14       11.14       30.23     22.92 o 
 -10   5  14    10252.30    10561.78    615.52 o 
  -9   5  14      178.51       86.06     37.80 o 
  -8   5  14     1344.93     1320.93     99.06 o 
  -7   5  14     9877.57     9940.68    266.74 o 
  -6   5  14     4458.05     4461.19    179.24 o 
  -5   5  14    11007.21    10534.78    351.51 o 
  -4   5  14    22207.72    23089.53    556.13 o 
  -3   5  14     4142.85     4217.49    175.28 o 
  -2   5  14        6.25       29.61     33.32 o 
  -1   5  14    11995.67    12435.48    299.59 o 
   0   5  14     8523.74     8655.34    187.03 o 
   1   5  14    18300.31    18775.03    320.60 o 
   2   5  14    20929.38    20875.40    525.00 o 
   3   5  14     3036.02     3158.42    167.78 o 
   4   5  14     6912.87     7484.72    266.31 o 
   5   5  14     4065.72     3996.92    267.18 o 
   6   5  14       15.04       94.10     58.89 o 
   7   5  14     5003.22     4759.93    306.21 o 
   8   5  14     3383.16     3306.59    263.33 o 
   9   5  14      855.80      988.12    189.62 o 
  10   5  14       41.64      191.15    102.56 o 
  11   5  14     1551.50     2009.81    282.15 o 
 -14   6  14      160.36      252.07    105.70 o 
 -13   6  14      199.65      154.30     83.98 o 
 -12   6  14     2476.49     2205.42    255.34 o 
 -11   6  14      768.91      675.53    137.51 o 
 -10   6  14     2859.86     2806.69    143.13 o 
  -9   6  14    11814.33    11933.81    223.46 o 
  -8   6  14     1537.59     1386.86     77.41 o 
  -7   6  14    21450.26    22029.31    308.65 o 
  -6   6  14      614.02      550.47     93.96 o 
  -5   6  14     1001.33     1265.47    142.37 o 
  -4   6  14     2888.07     2773.81    143.24 o 
  -3   6  14    26194.14    26272.32    842.33 o 
  -2   6  14     2223.18     2406.71    136.33 o 
  -1   6  14    10481.43    10623.47    237.21 o 
   0   6  14     1758.46     1871.20    114.78 o 
   1   6  14      456.90      547.97     71.73 o 
   2   6  14     2578.39     2776.15    173.76 o 
   3   6  14    11059.15    10605.97    310.44 o 
   4   6  14      250.10      198.21     67.78 o 
   5   6  14     4405.13     4313.06    278.87 o 
   6   6  14     1522.01     1376.32    162.61 o 
   7   6  14      786.86      528.38    107.99 o 
   8   6  14      372.20      439.43     78.12 o 
   9   6  14     7597.94     8289.00    327.98 o 
  10   6  14      213.00      232.75    105.30 o 
  11   6  14    10016.14    11452.14    670.42 o 
 -14   7  14     4135.21     3863.04    365.01 o 
 -13   7  14      104.29       99.88     77.90 o 
 -12   7  14     1652.79     2043.64    253.14 o 
 -11   7  14     5982.18     6349.26    424.67 o 
 -10   7  14     2015.51     1889.01    175.75 o 
  -9   7  14     6388.21     6070.71    200.79 o 
  -8   7  14     7713.21     8032.98    179.45 o 
  -7   7  14      115.21      206.85     35.16 o 
  -6   7  14     7649.86     7591.83    182.38 o 
  -5   7  14    17568.14    18618.58    585.34 o 
  -4   7  14     1028.93      911.68     81.22 o 
  -3   7  14     5856.88     5878.06    213.68 o 
  -2   7  14     6391.86     6002.19    219.58 o 
  -1   7  14       96.59      105.00     31.86 o 
   0   7  14    15716.54    16241.75    450.97 o 
   1   7  14      343.51      361.66     75.89 o 
   2   7  14    16469.83    16793.43    392.70 o 
   3   7  14     1930.01     1790.13    180.33 o 
   4   7  14     1669.89     1416.36    157.06 o 
   5   7  14     1970.68     1780.43    180.92 o 
   6   7  14     7306.61     6892.98    355.05 o 
   7   7  14     7093.34     7090.81    368.74 o 
   8   7  14      754.80      612.13     95.16 o 
   9   7  14     1892.96     1787.82    157.19 o 
  10   7  14      261.55      242.67    129.95 o 
 -13   8  14      131.04      238.36     98.15 o 
 -12   8  14      168.19       95.59     76.85 o 
 -11   8  14     5210.72     4599.56    371.52 o 
 -10   8  14     3821.84     3865.86    332.03 o 
  -9   8  14     3362.45     3561.42    145.01 o 
  -8   8  14     8230.54     8208.81    174.48 o 
  -7   8  14       29.45       16.14     17.82 o 
  -6   8  14    11796.50    12365.02    266.59 o 
  -5   8  14     1150.82     1150.12     95.32 o 
  -4   8  14    17629.38    17587.97    370.62 o 
  -3   8  14     1527.09     1294.80    104.16 o 
  -2   8  14    10940.05    10681.50    298.91 o 
  -1   8  14     1066.27     1281.23    143.74 o 
   0   8  14    13214.85    13389.62    343.44 o 
   1   8  14      804.85      711.69    115.68 o 
   2   8  14     5380.52     5525.14    310.43 o 
   3   8  14     2833.02     2993.70    229.30 o 
   4   8  14     8924.83     8466.61    382.38 o 
   5   8  14       34.69       61.33     50.89 o 
   6   8  14     7120.28     7522.85    371.39 o 
   7   8  14     2296.62     2622.15    175.03 o 
   8   8  14       70.39      149.42     52.18 o 
   9   8  14      648.56      596.49    110.25 o 
  10   8  14     2000.04     1849.61    275.67 o 
 -13   9  14     2019.44     1995.07    270.87 o 
 -12   9  14      222.74      150.21     94.06 o 
 -11   9  14     5862.11     6235.31    443.58 o 
 -10   9  14    11227.75    11187.80    576.23 o 
  -9   9  14      637.10      613.48    142.78 o 
  -8   9  14     4608.45     4686.96    168.08 o 
  -7   9  14     5393.70     5403.47    145.49 o 
  -6   9  14     8879.33     8990.57    198.82 o 
  -5   9  14     3241.09     3591.63    169.27 o 
  -4   9  14    12400.10    12873.00    325.01 o 
  -3   9  14     3097.95     3144.20    247.87 o 
  -2   9  14     2356.12     2400.42    117.77 o 
  -1   9  14     1507.18     1688.56    177.71 o 
   0   9  14      569.36      451.72     92.31 o 
   1   9  14     6426.51     6710.18    344.96 o 
   2   9  14     3288.99     2989.29    233.30 o 
   3   9  14       36.45        3.65     46.50 o 
   4   9  14        7.90        9.06     49.04 o 
   5   9  14     2497.95     2812.71    225.88 o 
   6   9  14      976.54     1148.61    118.75 o 
   7   9  14     5909.41     5719.66    261.51 o 
   8   9  14     4354.63     4606.85    387.55 o 
   9   9  14      332.14      326.17    129.84 o 
  10   9  14      425.67      639.29    171.58 o 
 -13  10  14      422.50      352.41    133.38 o 
 -12  10  14      392.53      446.38    136.75 o 
 -11  10  14      124.88      200.39     94.60 o 
 -10  10  14     7924.11     9061.23    532.99 o 
  -9  10  14     5607.61     5502.69    402.68 o 
  -8  10  14      694.40      663.62    139.57 o 
  -7  10  14     2013.76     2086.51    236.81 o 
  -6  10  14     1714.29     1639.46    120.10 o 
  -5  10  14      659.78       87.29    242.26 o 
  -4  10  14     6667.10     6136.11    371.18 o 
  -3  10  14    14167.90    14640.88    555.01 o 
  -2  10  14       10.21        6.37     46.56 o 
  -1  10  14    10773.61    10682.66    459.10 o 
   0  10  14       33.66       30.01     43.30 o 
   1  10  14     1283.71     1113.91    144.31 o 
   2  10  14     3546.05     3736.54    264.02 o 
   3  10  14    13513.39    13512.57    497.23 o 
   4  10  14       54.23       50.78    121.78 o 
   5  10  14     4868.50     4816.94    232.33 o 
   6  10  14       17.65       65.35     54.46 o 
   7  10  14     1470.28     1351.23    159.87 o 
   8  10  14     1809.16     2565.73    309.03 o 
   9  10  14      270.97      449.66    155.41 o 
 -12  11  14     1564.08     1371.53    229.08 o 
 -11  11  14     1461.76     1258.41    213.49 o 
 -10  11  14     2676.21     2711.99    305.22 o 
  -9  11  14     5008.08     5321.72    408.42 o 
  -8  11  14     3982.61     3771.22    334.51 o 
  -7  11  14      746.61      751.45     69.09 o 
  -6  11  14     3900.81     3433.14    301.26 o 
  -5  11  14     5929.37     3643.44   1647.85 o 
  -4  11  14     4470.49     3924.98    307.04 o 
  -3  11  14     8707.84     8868.93    289.74 o 
  -2  11  14      108.29        0.38     57.67 o 
  -1  11  14     7126.80     7152.85    385.35 o 
   0  11  14     3407.33     3487.42    265.37 o 
   1  11  14     5181.11     5124.74    318.50 o 
   2  11  14      860.68      754.33     93.98 o 
   3  11  14    10144.67    10396.94    400.29 o 
   4  11  14     4077.69     4535.72    483.84 o 
   5  11  14      172.23      113.28     47.36 o 
   6  11  14     8761.86     9096.79    328.71 o 
   7  11  14      328.16      459.08    143.74 o 
   8  11  14     2832.39     2301.53    305.12 o 
   9  11  14     1738.41     1660.15    266.16 o 
 -11  12  14      786.52      718.83    175.04 o 
 -10  12  14     1361.80     1554.19    238.58 o 
  -9  12  14      706.07      667.85    154.67 o 
  -8  12  14     1498.85     1429.27    220.30 o 
  -7  12  14     2061.85     2355.13    266.27 o 
  -6  12  14      466.65      337.80     49.82 o 
  -5  12  14     6493.07     5921.56    223.15 o 
  -4  12  14     2157.22     2294.46    146.61 o 
  -3  12  14     8311.78     7822.25    274.90 o 
  -2  12  14     4621.58     4829.60    220.17 o 
  -1  12  14        6.54       62.17     46.42 o 
   0  12  14     6110.79     5622.01    245.04 o 
   1  12  14     3765.92     3743.21    268.00 o 
   2  12  14     1563.54     1791.94    143.65 o 
   3  12  14     2443.43     2203.30    159.45 o 
   4  12  14     2438.95     2568.12    201.03 o 
   5  12  14      375.43      289.03     65.06 o 
   6  12  14     1909.93     1993.00    155.51 o 
   7  12  14       19.38       92.19     85.69 o 
   8  12  14       79.70       10.99     81.93 o 
 -11  13  14     1521.30     1550.51    251.85 o 
 -10  13  14     3257.77     3263.63    345.14 o 
  -9  13  14      729.72      928.87    192.78 o 
  -8  13  14      211.08      200.64     97.39 o 
  -7  13  14     1939.92     1969.93    249.39 o 
  -6  13  14     1238.09     1199.10    188.10 o 
  -5  13  14     6564.82     6134.34    446.91 o 
  -4  13  14     2788.86     2930.54    168.86 o 
  -3  13  14       13.41       -8.98     52.92 o 
  -2  13  14     4000.40     4000.32    235.67 o 
  -1  13  14     1205.73     1116.88    112.18 o 
   0  13  14      220.68      141.07     45.34 o 
   1  13  14     7350.89     7404.85    290.47 o 
   2  13  14    10086.28    10270.23    344.81 o 
   3  13  14      664.54      721.46     96.43 o 
   4  13  14     6865.14     7280.97    616.85 o 
   5  13  14     1443.17     1464.29    153.56 o 
   6  13  14      342.11      310.38    112.60 o 
   7  13  14     3274.93     3369.02    359.88 o 
 -10  14  14     2746.49     3411.48    361.08 o 
  -9  14  14     4407.84     5166.67    433.78 o 
  -8  14  14      460.40      514.37    143.53 o 
  -7  14  14     1061.90     1446.94    217.18 o 
  -6  14  14      801.97     1116.23    195.55 o 
  -5  14  14     2056.85     1919.56    240.10 o 
  -4  14  14     9333.79     9713.91    312.00 o 
  -3  14  14      995.69      891.92    101.16 o 
  -2  14  14       98.15      141.99     41.41 o 
  -1  14  14     1485.34     1395.87    131.42 o 
   0  14  14     2165.38     2309.91    222.60 o 
   1  14  14      215.23      136.72     52.94 o 
   2  14  14     6094.60     5914.92    268.91 o 
   3  14  14     1420.09     1434.39    137.90 o 
   4  14  14      367.35      466.55     80.64 o 
   5  14  14     1777.97     1891.15    262.60 o 
   6  14  14      611.51      436.11    140.46 o 
  -9  15  14     4284.99     4572.98    422.86 o 
  -8  15  14     3853.04     4463.21    402.43 o 
  -7  15  14       36.29       -5.55     80.19 o 
  -6  15  14      450.81      344.33    124.41 o 
  -5  15  14        4.44       -6.10     53.75 o 
  -4  15  14     2833.60     2502.36    270.69 o 
  -3  15  14     3163.54     3457.58    197.27 o 
  -2  15  14     4139.26     4002.57    217.16 o 
  -1  15  14      550.27      527.53     82.72 o 
   0  15  14     4266.20     4420.39    234.49 o 
   1  15  14      282.78      320.79     70.72 o 
   2  15  14      720.24      655.97    123.22 o 
   3  15  14     9014.81     9603.80    351.57 o 
   4  15  14      188.55       67.64     97.15 o 
   5  15  14     1903.99     2048.77    278.07 o 
  -7  16  14     2178.17     2676.20    311.90 o 
  -6  16  14     1618.62     1284.46    212.67 o 
  -5  16  14      526.07      384.67    116.05 o 
  -4  16  14      353.60      428.35    124.22 o 
  -3  16  14     2702.89     3097.62    300.87 o 
  -2  16  14      874.78      587.04     84.85 o 
  -1  16  14     1746.81     1905.99    157.93 o 
   0  16  14       73.22       80.81     45.23 o 
   1  16  14     3072.28     3199.34    214.43 o 
   2  16  14        1.88       60.98     49.30 o 
   3  16  14      880.98      753.17    161.03 o 
   4  16  14      478.20      450.94    140.57 o 
  -6  17  14      175.37      138.76     79.28 o 
  -5  17  14     1645.19     1512.79    230.25 o 
  -4  17  14      932.19     1354.27    213.21 o 
  -3  17  14       22.85       29.62     59.32 o 
  -2  17  14     3802.50     3707.61    330.68 o 
  -1  17  14     2772.65     2489.46    255.07 o 
   0  17  14        0.71       -5.12     38.05 o 
   1  17  14     1186.31      995.57    122.27 o 
   2  17  14      116.14       17.80    100.81 o 
 -13   0  15     1373.02     1116.81    161.90 o 
 -11   0  15    18853.48    18716.79    601.96 o 
  -9   0  15     7581.92     7653.94    362.33 o 
  -7   0  15     3870.51     3988.23    242.52 o 
  -5   0  15    21103.65    20688.24    553.67 o 
  -3   0  15     7563.79     8085.41    342.61 o 
  -1   0  15    19550.50    19532.99    539.40 o 
   1   0  15    18615.59    18441.32    543.76 o 
   3   0  15    14082.00    13969.60    500.31 o 
   5   0  15     1657.84     1506.82    177.12 o 
   7   0  15     1312.71     1237.28    178.04 o 
  11   0  15     5421.64     5783.23    436.73 o 
 -15   1  15      981.26     1188.76    178.43 o 
 -14   1  15      470.14      532.19    119.49 o 
 -13   1  15      957.93      916.35    102.41 o 
 -12   1  15    17518.14    17341.98    421.32 o 
 -11   1  15       21.78       28.34     36.17 o 
 -10   1  15        6.58       16.13     29.35 o 
  -9   1  15     3739.65     3509.25    174.26 o 
  -8   1  15        5.98       41.08     24.03 o 
  -7   1  15     8938.86     8902.06    214.64 o 
  -6   1  15    11977.82    12032.27    249.04 o 
  -5   1  15      601.11      663.09     60.47 o 
  -4   1  15     1747.88     1782.57    128.99 o 
  -3   1  15        9.44       20.64     21.87 o 
  -2   1  15     3073.01     3255.69    156.69 o 
  -1   1  15    25309.69    24817.72    504.99 o 
   0   1  15    22717.39    23128.13    468.53 o 
   1   1  15     8784.21     8477.17    262.30 o 
   2   1  15       72.96       36.78     36.40 o 
   3   1  15     3395.51     3556.82    180.47 o 
   4   1  15     1127.87     1075.54    105.67 o 
   5   1  15    15974.77    15142.79    393.84 o 
   6   1  15     6405.41     6450.28    379.08 o 
   7   1  15     1728.69     1591.20    177.51 o 
  11   1  15     2859.17     3450.09    344.04 o 
 -15   2  15     1065.38     1266.04    196.52 o 
 -14   2  15      278.52      244.24     90.78 o 
 -13   2  15      876.56      874.69     98.29 o 
 -12   2  15     1575.60     1500.52    125.92 o 
 -11   2  15      682.03      652.99    111.38 o 
 -10   2  15    12470.50    12808.11    272.91 o 
  -9   2  15       78.13       48.81     32.47 o 
  -8   2  15     5471.90     5595.82    214.41 o 
  -7   2  15     3549.43     3474.87    204.29 o 
  -6   2  15     3381.71     3283.09    158.36 o 
  -5   2  15     3479.75     3529.75    178.21 o 
  -4   2  15     7543.25     7692.19    198.96 o 
  -3   2  15     2060.25     2180.71    129.53 o 
  -2   2  15    33614.35    32684.51    923.52 o 
  -1   2  15     1995.67     2164.68    133.35 o 
   0   2  15     1471.98     1521.82     90.89 o 
   1   2  15     1708.90     1820.56    214.70 o 
   2   2  15    13427.09    13693.43    341.24 o 
   3   2  15      142.41      145.29     45.71 o 
   4   2  15     7754.18     7858.26    275.07 o 
   5   2  15     7769.03     7778.93    284.06 o 
   6   2  15      295.16      250.45     63.09 o 
   7   2  15      168.48      235.07     86.38 o 
   8   2  15      894.49     1939.55    219.00 o 
  11   2  15      260.52       48.06     68.25 o 
 -15   3  15     1124.70     1214.65    192.93 o 
 -14   3  15     2952.15     2854.00    287.23 o 
 -13   3  15     2510.89     2528.38    258.80 o 
 -12   3  15       40.21       -2.38     34.80 o 
 -11   3  15     3405.15     3747.26    187.14 o 
 -10   3  15     3440.30     3354.03    173.63 o 
  -9   3  15      479.13      511.27     67.25 o 
  -8   3  15    17023.29    16772.22    370.11 o 
  -7   3  15     6042.27     5800.07    332.34 o 
  -6   3  15     2328.18     2251.03    133.13 o 
  -5   3  15      662.88      680.02     79.64 o 
  -4   3  15      682.28      532.35     64.98 o 
  -3   3  15     2831.56     3040.24    150.12 o 
  -2   3  15     1495.58     1589.10    113.04 o 
  -1   3  15    19775.43    19727.71    321.62 o 
   0   3  15    16126.66    16921.14    303.04 o 
   1   3  15     3523.38     4054.72    184.97 o 
   2   3  15        9.40        0.39     42.01 o 
   3   3  15     4142.31     4161.41    243.20 o 
   4   3  15     7838.04     7806.43    282.08 o 
   5   3  15    11581.74    11198.05    340.67 o 
   6   3  15      888.57      836.42     99.88 o 
   7   3  15     3642.50     3763.18    289.23 o 
   8   3  15     1253.99     1511.83    189.95 o 
  10   3  15      419.66      778.58    181.28 o 
  11   3  15     3099.82     3282.04    354.02 o 
 -14   4  15       43.72      118.51     95.26 o 
 -13   4  15        1.24      -30.39     64.40 o 
 -12   4  15       94.84       80.00     40.05 o 
 -11   4  15     4954.62     5181.64    216.51 o 
 -10   4  15       18.45       48.70     36.67 o 
  -9   4  15     4662.98     4789.17    237.85 o 
  -8   4  15     4409.24     4159.98    184.23 o 
  -7   4  15      278.40      258.13     52.56 o 
  -6   4  15     3821.93     3880.91    173.38 o 
  -5   4  15    20956.24    20747.03    553.13 o 
  -4   4  15      830.04      718.56     76.73 o 
  -3   4  15     6022.97     6019.82    216.25 o 
  -2   4  15     1133.94     1292.99    138.39 o 
  -1   4  15      164.26      269.40     41.91 o 
   0   4  15       87.67      291.19     95.12 o 
   1   4  15    12373.69    11540.75    313.94 o 
   2   4  15     2253.37     2337.84    145.47 o 
   3   4  15    17107.47    16662.08    398.16 o 
   4   4  15     6738.48     6635.81    256.86 o 
   5   4  15     1216.28     1201.80    152.17 o 
   6   4  15      278.96      252.70     82.84 o 
   7   4  15     1208.92     1174.61    157.60 o 
   8   4  15       49.65      -56.21     63.07 o 
  10   4  15      171.31       24.83     70.38 o 
  11   4  15     1481.73     1896.48    278.30 o 
 -14   5  15     1119.64     1109.61    194.08 o 
 -13   5  15     1915.47     1579.91    221.33 o 
 -12   5  15     1987.21     2084.97    245.05 o 
 -11   5  15      213.37      122.49     43.46 o 
 -10   5  15      957.21      847.32    104.29 o 
  -9   5  15     1956.49     1754.00    174.30 o 
  -8   5  15     1321.63     1292.62    144.91 o 
  -7   5  15     9209.89     9309.44    471.40 o 
  -6   5  15    24823.62    23962.16    339.51 o 
  -5   5  15      678.00      607.94     71.53 o 
  -4   5  15      554.09      365.66    113.19 o 
  -3   5  15     2055.23     1927.72    124.21 o 
  -2   5  15     7007.29     6747.75    230.84 o 
  -1   5  15     3424.52     3894.83    146.90 o 
   0   5  15    13908.08    13464.57    337.31 o 
   1   5  15     1172.19     1262.24    107.36 o 
   2   5  15     3745.23     3643.95    183.31 o 
   3   5  15      540.62      548.68     75.08 o 
   4   5  15       98.22       81.99     42.46 o 
   5   5  15     2992.83     3581.54    263.00 o 
   6   5  15    15532.41    15059.90    548.67 o 
   7   5  15     1039.23      989.70    148.81 o 
   8   5  15     4018.89     3929.26    296.03 o 
   9   5  15       97.28       60.50     39.38 o 
  10   5  15       56.07       28.00     73.56 o 
 -14   6  15     2868.04     3102.78    323.14 o 
 -13   6  15     1752.76     2499.75    281.67 o 
 -12   6  15      164.70       97.93     62.48 o 
 -11   6  15      399.96      248.65     94.13 o 
 -10   6  15     3762.36     3806.92    191.56 o 
  -9   6  15      295.70      326.87     55.03 o 
  -8   6  15     7131.91     7256.68    242.31 o 
  -7   6  15     8478.68     8793.13    260.99 o 
  -6   6  15      869.29      884.21     85.26 o 
  -5   6  15     1430.90     1550.43    112.16 o 
  -4   6  15     9022.25     8598.01    261.01 o 
  -3   6  15       50.74       25.37     30.37 o 
  -2   6  15     1999.38     1931.66    103.16 o 
  -1   6  15     1572.80     1591.43     96.46 o 
   0   6  15     2669.13     2504.59    149.61 o 
   1   6  15       50.34       58.49    102.06 o 
   2   6  15     6037.42     5819.62    239.09 o 
   3   6  15      434.32      492.37     73.32 o 
   4   6  15    13028.48    12799.47    482.89 o 
   5   6  15     1818.93     1791.91    187.73 o 
   6   6  15        4.34       -6.07     44.30 o 
   7   6  15       84.97      119.97     58.15 o 
   8   6  15     4459.93     4201.77    307.67 o 
   9   6  15       12.36      -63.12     63.12 o 
  10   6  15     2395.52     2208.47    290.80 o 
 -14   7  15     2524.74     2350.00    292.43 o 
 -13   7  15     3314.46     3801.96    352.44 o 
 -12   7  15     1825.31     1645.31    228.86 o 
 -11   7  15       68.49      145.40     86.87 o 
 -10   7  15      462.49      412.63     56.51 o 
  -9   7  15     1181.31     1055.95     90.00 o 
  -8   7  15     7413.36     7427.58    278.61 o 
  -7   7  15    10851.18    10410.54    529.56 o 
  -6   7  15      359.66      467.29     91.10 o 
  -5   7  15    12833.54    13311.76    640.89 o 
  -4   7  15     2626.40     2432.74    142.46 o 
  -3   7  15      109.17      100.26     36.15 o 
  -2   7  15    16128.76    15746.27    298.58 o 
  -1   7  15    11277.48    11077.88    334.93 o 
   0   7  15      182.42       86.97     56.62 o 
   1   7  15      253.38      331.26    220.92 o 
   2   7  15       40.67       61.61     37.88 o 
   3   7  15     1456.28     1390.96    158.00 o 
   4   7  15     3793.51     3914.51    268.38 o 
   5   7  15     6885.15     6176.44    344.03 o 
   6   7  15     4911.25     4875.08    314.07 o 
   7   7  15    10067.89     9644.94    444.80 o 
   8   7  15      276.37      389.72    256.29 o 
   9   7  15     2540.93     2199.41    303.15 o 
  10   7  15     5101.31     5454.72    458.50 o 
 -13   8  15      102.54       14.65     61.09 o 
 -12   8  15     1016.42      827.23    177.04 o 
 -11   8  15     3956.13     3909.92    346.30 o 
 -10   8  15        6.21       61.05     66.71 o 
  -9   8  15     3806.26     4055.17    166.52 o 
  -8   8  15     1970.16     2047.44     94.09 o 
  -7   8  15        0.44      -27.74     28.77 o 
  -6   8  15     4752.49     4762.54    195.29 o 
  -5   8  15     7289.58     7508.18    248.16 o 
  -4   8  15       14.68      -28.77     28.77 o 
  -3   8  15    14665.47    14531.16    356.65 o 
  -2   8  15     8893.77     9293.22    233.26 o 
  -1   8  15      343.28      233.28     48.60 o 
   0   8  15     2411.46     2511.63    214.90 o 
   1   8  15     1772.55     1492.09    121.90 o 
   2   8  15       30.66      102.08     64.26 o 
   3   8  15    10608.95     9909.50    428.07 o 
   4   8  15     2543.61     2574.65    219.09 o 
   5   8  15     2674.33     2627.29    225.55 o 
   6   8  15     1157.33     1083.13    150.38 o 
   7   8  15      794.51      662.02     94.59 o 
   8   8  15     1134.11     1052.87    123.23 o 
   9   8  15     7202.71     6803.27    511.04 o 
  10   8  15      524.17      284.85    123.72 o 
 -13   9  15     2155.66     2387.76    292.08 o 
 -12   9  15     8529.73     9127.21    555.54 o 
 -11   9  15       97.73      302.47    117.56 o 
 -10   9  15      160.35       87.28     64.30 o 
  -9   9  15     1343.81     1288.57    198.70 o 
  -8   9  15     1705.87     1553.33    103.61 o 
  -7   9  15      855.17      811.71     67.15 o 
  -6   9  15     7951.21     8096.13    256.27 o 
  -5   9  15      259.36      201.88    100.29 o 
  -4   9  15     5299.53     5151.48    214.28 o 
  -3   9  15    12213.94    12646.41    271.25 o 
  -2   9  15     1453.80     1489.14    119.64 o 
  -1   9  15      417.50      497.76    112.11 o 
   0   9  15     3553.83     3157.73    250.50 o 
   1   9  15      670.17      717.00    115.61 o 
   2   9  15     2786.13     2671.17    228.76 o 
   3   9  15      106.58       25.89     42.14 o 
   4   9  15     1056.79      895.81    134.93 o 
   5   9  15     4551.07     4433.19    294.56 o 
   6   9  15     6382.68     6196.97    274.99 o 
   7   9  15      770.72      583.12     85.83 o 
   8   9  15     4713.60     4453.51    246.04 o 
   9   9  15     1451.45     1530.04    255.83 o 
 -12  10  15     5683.20     5649.35    446.22 o 
 -11  10  15       29.80      130.91     92.63 o 
 -10  10  15     4186.74     4610.78    385.38 o 
  -9  10  15     1265.51     1138.92    187.31 o 
  -8  10  15      206.37      208.24     85.48 o 
  -7  10  15     1113.13     1210.35    186.27 o 
  -6  10  15     1954.50      495.45    782.26 o 
  -5  10  15      346.63      421.33    113.20 o 
  -4  10  15     9460.27     9484.29    468.59 o 
  -3  10  15     5343.09     5366.17    265.68 o 
  -2  10  15     6382.15     5548.45    344.99 o 
  -1  10  15    11017.79    10324.11    461.41 o 
   0  10  15      601.96      390.17     94.11 o 
   1  10  15      359.32      349.94     94.61 o 
   2  10  15     6336.21     6187.81    350.75 o 
   3  10  15     2695.91     2459.45    221.06 o 
   4  10  15     7749.66     7921.57    388.30 o 
   5  10  15     4180.76     3910.00    216.32 o 
   6  10  15      126.72      189.42     56.78 o 
   7  10  15     4689.02     5399.68    265.36 o 
   8  10  15     2886.76     2967.97    338.42 o 
   9  10  15      288.93      520.71    160.95 o 
 -12  11  15        2.12      -62.40     77.50 o 
 -11  11  15     3284.69     3805.49    366.89 o 
 -10  11  15     2760.85     3709.21    355.23 o 
  -9  11  15       36.00      160.93     87.79 o 
  -8  11  15      605.96      788.24    164.34 o 
  -7  11  15      259.19      397.77    113.48 o 
  -6  11  15       38.81       42.93     62.30 o 
  -5  11  15     1719.98     1690.21    210.61 o 
  -4  11  15      457.36      557.36     78.06 o 
  -3  11  15     1025.01      913.72    152.94 o 
  -2  11  15     7182.69     7686.28    415.95 o 
  -1  11  15     7580.25     7011.88    389.75 o 
   0  11  15      196.08      236.13     78.96 o 
   1  11  15     9695.73     9000.42    431.27 o 
   2  11  15      238.80      422.37     96.33 o 
   3  11  15     2170.71     2118.95    157.98 o 
   4  11  15     1965.05     1945.47    342.64 o 
   5  11  15     3781.68     3310.98    201.46 o 
   6  11  15      151.44      139.46     78.90 o 
   7  11  15     1440.24     1905.05    276.20 o 
   8  11  15      320.44      646.66    172.57 o 
 -11  12  15     6501.53     7570.83    530.06 o 
 -10  12  15      573.85      671.54    163.74 o 
  -9  12  15     1678.00     1812.59    249.45 o 
  -8  12  15     4908.89     5331.80    411.76 o 
  -7  12  15       26.59       28.04     50.90 o 
  -6  12  15      801.79      806.79     83.85 o 
  -5  12  15      733.27      697.21    142.72 o 
  -4  12  15       41.88      100.88     69.15 o 
  -3  12  15     3650.98     3685.12    301.91 o 
  -2  12  15     6031.53     5750.54    368.16 o 
  -1  12  15      242.98      176.75     71.31 o 
   0  12  15    11041.54    10126.98    474.16 o 
   1  12  15     3154.30     2976.56    186.05 o 
   2  12  15      389.25      463.19     81.69 o 
   3  12  15     5408.89     4944.22    326.92 o 
   4  12  15     3235.38     3124.03    288.19 o 
   5  12  15      116.94      198.22     56.61 o 
   6  12  15     1881.59     2193.18    254.56 o 
   7  12  15     1051.26     1260.13    224.73 o 
 -10  13  15      755.64      763.20    179.18 o 
  -9  13  15     6632.54     6823.92    488.73 o 
  -8  13  15      333.82      224.09    111.79 o 
  -7  13  15     1036.44     1100.42    192.18 o 
  -6  13  15     2131.67     2003.60    247.77 o 
  -5  13  15        3.46       -0.53     30.15 o 
  -4  13  15     1737.85     1547.34    127.86 o 
  -3  13  15     2085.91     2107.37    151.64 o 
  -2  13  15      751.58      553.82     79.94 o 
  -1  13  15     3868.71     4449.00    284.52 o 
   0  13  15     8196.53     8064.01    307.09 o 
   1  13  15      539.28      714.76    133.92 o 
   2  13  15     9437.10     9025.37    333.49 o 
   3  13  15     1439.71     1613.95    145.38 o 
   4  13  15      402.12      244.48    156.64 o 
   5  13  15       21.65       11.69     41.46 o 
   6  13  15      207.16      209.68    118.32 o 
   7  13  15      161.74      156.07     96.70 o 
  -9  14  15     5455.34     6394.28    489.00 o 
  -8  14  15      280.17      252.33    110.03 o 
  -7  14  15     3501.46     3752.22    353.23 o 
  -6  14  15     1392.04     1228.42    196.69 o 
  -5  14  15      674.97      848.49    162.11 o 
  -4  14  15      489.43      531.01     78.30 o 
  -3  14  15      401.66      230.59     56.23 o 
  -2  14  15     1118.85      830.40    113.30 o 
  -1  14  15     4053.70     3888.33    217.94 o 
   0  14  15     2093.31     1964.68    156.39 o 
   1  14  15     4148.66     4397.36    345.05 o 
   2  14  15     1824.42     1620.13    148.35 o 
   3  14  15     2181.12     2582.87    185.16 o 
   4  14  15      267.43      162.37     54.36 o 
   5  14  15     1682.04     1880.12    271.58 o 
   6  14  15     1155.51     1171.67    218.70 o 
  -8  15  15     2467.27     2474.79    308.59 o 
  -7  15  15     5729.29     5800.46    449.88 o 
  -6  15  15       88.11       81.41     72.75 o 
  -5  15  15     1748.12     1616.19    228.21 o 
  -4  15  15     2475.73     2579.43    279.95 o 
  -3  15  15     1709.60     1579.90    175.75 o 
  -2  15  15     1421.47     1378.76    159.71 o 
  -1  15  15     3329.64     3182.63    200.86 o 
   0  15  15      194.07       81.96     97.69 o 
   1  15  15     2909.77     2643.59    187.34 o 
   2  15  15     5506.50     5983.67    284.29 o 
   3  15  15     2074.79     2023.77    169.28 o 
   4  15  15     3434.57     3392.92    345.99 o 
   5  15  15      938.86      727.94    176.15 o 
  -7  16  15      138.28       71.51     73.51 o 
  -6  16  15     2481.47     2995.17    326.50 o 
  -5  16  15     5405.27     5925.16    442.21 o 
  -4  16  15      346.42      188.70     78.53 o 
  -3  16  15      404.36      317.36    116.85 o 
  -2  16  15     3291.00     3189.23    202.47 o 
  -1  16  15       43.04       36.21     42.30 o 
   0  16  15      566.09      712.61    103.26 o 
   1  16  15     4305.27     4429.22    248.18 o 
   2  16  15      500.66      475.48     91.06 o 
   3  16  15     1818.49     1748.42    247.68 o 
  -5  17  15      591.14      626.74    161.14 o 
  -4  17  15      843.01      661.31    156.82 o 
  -3  17  15     2144.64     1949.93    252.01 o 
  -2  17  15      399.24      617.65    149.96 o 
  -1  17  15       72.77       82.39     42.25 o 
   0  17  15     1239.08     1172.94    132.96 o 
   1  17  15      667.14      899.48    119.91 o 
 -14   0  16      218.37      182.79     67.91 o 
 -12   0  16     7607.10     7495.10    400.24 o 
 -10   0  16    17469.56    17265.41    573.22 o 
  -8   0  16     2947.49     3026.58    232.12 o 
  -6   0  16     8708.27     8272.10    363.60 o 
  -4   0  16     1393.18     1760.38    119.84 o 
  -2   0  16     3190.64     3127.42    161.19 o 
   0   0  16     9281.18     8075.64    364.00 o 
   2   0  16     7106.07     6777.48    352.46 o 
   4   0  16       21.55      -37.64     57.99 o 
   6   0  16    12958.87    12313.69    532.11 o 
 -15   1  16     3385.09     3686.00    312.99 o 
 -14   1  16      659.71      487.88     78.91 o 
 -13   1  16     1484.74     1658.97    138.23 o 
 -12   1  16     1018.96     1074.57    108.26 o 
 -11   1  16     1192.83     1172.03    113.82 o 
 -10   1  16     5071.55     4787.99    214.16 o 
  -9   1  16     6789.33     6754.53    483.17 o 
  -8   1  16    11121.24    11329.52    313.43 o 
  -7   1  16     7945.23     8149.44    212.64 o 
  -6   1  16      170.83      214.04     35.85 o 
  -5   1  16     4647.66     4681.45    156.89 o 
  -4   1  16      685.37      693.57     63.09 o 
  -3   1  16    21562.37    21723.46    412.87 o 
  -2   1  16     8896.27     9388.86    375.02 o 
  -1   1  16    15484.26    14943.86    345.19 o 
   0   1  16     4611.80     4166.74    187.83 o 
   1   1  16       29.89       70.88     35.62 o 
   2   1  16      463.82      427.90     66.38 o 
   3   1  16      163.76      167.48     65.75 o 
   4   1  16     4189.33     4274.13    208.46 o 
   5   1  16      677.03      723.15     96.27 o 
   6   1  16     3016.86     2990.19    185.98 o 
   7   1  16        6.97      -50.49    111.46 o 
   8   1  16      147.32       51.13     59.32 o 
  11   1  16     1796.29     1539.45    234.35 o 
 -14   2  16     1111.81      982.46    169.30 o 
 -13   2  16     1724.16     1613.44    135.08 o 
 -12   2  16       56.57       49.80     50.98 o 
 -11   2  16    18413.43    18700.54    428.72 o 
 -10   2  16      104.12       58.02     37.69 o 
  -9   2  16      280.47      320.87    130.58 o 
  -8   2  16     2323.91     2231.66    112.84 o 
  -7   2  16     6325.32     6010.70    180.02 o 
  -6   2  16      241.37      239.72     38.76 o 
  -5   2  16    10072.01     9935.53    254.66 o 
  -4   2  16        6.65       20.70     28.46 o 
  -3   2  16     5847.12     6100.48    180.68 o 
  -2   2  16     3334.33     3508.00    138.49 o 
  -1   2  16     1888.04     1572.29    115.16 o 
   0   2  16      212.22      272.88     55.90 o 
   1   2  16    11073.38    10760.44    306.11 o 
   2   2  16     1798.70     2171.08    142.87 o 
   3   2  16     4968.96     4812.40    215.82 o 
   4   2  16     2196.81     2259.81    153.95 o 
   5   2  16     5073.15     4694.86    298.92 o 
   6   2  16      673.18      764.36     96.61 o 
   7   2  16     8655.36     9017.24    458.43 o 
   8   2  16      401.08      369.66    105.11 o 
  11   2  16      772.92      677.59    167.93 o 
 -14   3  16     3030.32     3282.32    309.37 o 
 -13   3  16     1787.95     1786.74    221.98 o 
 -12   3  16      638.42      633.58     78.29 o 
 -11   3  16      233.65      257.78     65.07 o 
 -10   3  16     2016.24     2131.79    270.32 o 
  -9   3  16     6844.04     6728.55    195.91 o 
  -8   3  16     3295.06     3088.23    164.36 o 
  -7   3  16     3942.94     4003.62    182.90 o 
  -6   3  16      361.49      299.17     54.28 o 
  -5   3  16       94.73      102.46     35.03 o 
  -4   3  16    10958.34    10743.74    454.11 o 
  -3   3  16      314.82      359.87     46.17 o 
  -2   3  16    32630.22    33199.09    422.30 o 
  -1   3  16    11158.31    11398.40    314.87 o 
   0   3  16      751.79      835.21     86.68 o 
   1   3  16     2153.11     2161.66    148.01 o 
   2   3  16      396.86      425.91     98.89 o 
   3   3  16     2735.92     2504.29    157.54 o 
   4   3  16    11552.55    11468.78    342.78 o 
   5   3  16    17440.10    16552.91    424.65 o 
   6   3  16      583.10      684.83     92.72 o 
   7   3  16      299.95      280.63     89.18 o 
   8   3  16      182.69      172.70     84.13 o 
  10   3  16     5235.83     5358.03    433.65 o 
 -14   4  16      495.95      396.04    119.09 o 
 -13   4  16     1623.96     1494.21    213.13 o 
 -12   4  16     8939.62     9231.71    299.95 o 
 -11   4  16      824.40      854.97     93.10 o 
 -10   4  16     4012.09     4289.86    198.03 o 
  -9   4  16      234.47      243.91     50.58 o 
  -8   4  16     1161.06     1104.07     97.81 o 
  -7   4  16      889.58      757.62     82.89 o 
  -6   4  16    13789.73    12922.46    324.34 o 
  -5   4  16      746.82      678.38     75.42 o 
  -4   4  16    12736.20    12640.10    318.30 o 
  -3   4  16       31.97       17.84     24.18 o 
  -2   4  16      617.56      545.92     56.11 o 
  -1   4  16    10342.54    10579.47    299.08 o 
   0   4  16    28843.13    28808.75    697.12 o 
   1   4  16      289.03      193.50     48.53 o 
   2   4  16    14649.35    14640.98    623.66 o 
   3   4  16      528.85      528.00     73.41 o 
   4   4  16     1007.09     1054.70    132.59 o 
   5   4  16     5905.62     6020.31    258.89 o 
   6   4  16     5402.69     5036.97    329.32 o 
   7   4  16       46.51      -22.62     54.68 o 
   8   4  16     1076.08     1090.47    166.45 o 
  10   4  16      288.29      378.96    130.45 o 
 -14   5  16     1851.68     1863.58    244.56 o 
 -13   5  16        5.35      -11.96     63.39 o 
 -12   5  16     2351.28     2607.48    276.33 o 
 -11   5  16     1818.83     1855.05    131.28 o 
 -10   5  16      512.17      545.20     72.01 o 
  -9   5  16      164.91      101.15     31.29 o 
  -8   5  16     2219.22     2320.93    140.28 o 
  -7   5  16     5921.72     5667.41    217.47 o 
  -6   5  16     4304.88     4445.81    368.34 o 
  -5   5  16       56.25      -17.51     36.81 o 
  -4   5  16        0.25       44.18     62.21 o 
  -3   5  16     3564.42     3671.49    143.08 o 
  -2   5  16      658.30      779.42     68.38 o 
  -1   5  16    11471.86    11821.63    320.60 o 
   0   5  16     6426.45     6440.15    358.14 o 
   1   5  16     7495.00     7006.28    254.70 o 
   2   5  16     6142.97     6089.58    241.62 o 
   3   5  16     7680.29     7360.77    272.38 o 
   4   5  16       74.26      133.50     52.84 o 
   5   5  16    19489.21    18187.74    604.46 o 
   6   5  16    11621.94    10601.95    473.48 o 
   7   5  16     1008.05      885.38    142.85 o 
   8   5  16       26.94       12.14     51.88 o 
   9   5  16     1517.10     1323.67    229.41 o 
  10   5  16     1492.97     1476.81    245.75 o 
 -14   6  16     1438.69     1787.51    249.67 o 
 -13   6  16     2897.82     2582.34    290.53 o 
 -12   6  16      759.04      616.60    138.98 o 
 -11   6  16     8492.20     8282.11    481.70 o 
 -10   6  16      554.40      608.44    100.11 o 
  -9   6  16      174.46      136.09     32.19 o 
  -8   6  16        5.00       42.51     30.93 o 
  -7   6  16      287.92      328.34     56.53 o 
  -6   6  16     6992.92     7129.28    243.18 o 
  -5   6  16    24003.54    24507.94    452.59 o 
  -4   6  16     1076.70     1127.16     99.78 o 
  -3   6  16       13.27       29.20     25.71 o 
  -2   6  16      497.22      470.92     68.34 o 
  -1   6  16      186.85      160.17     42.90 o 
   0   6  16     4694.13     4930.14    240.77 o 
   1   6  16    27209.41    27895.89    513.28 o 
   2   6  16        1.38        5.43     31.29 o 
   3   6  16     8398.24     8276.40    291.10 o 
   4   6  16      405.21      420.39     99.19 o 
   5   6  16      406.44      294.92     81.63 o 
   6   6  16     2474.81     2170.49    217.53 o 
   7   6  16     2578.73     2665.68    243.62 o 
   8   6  16     1898.28     2302.95    231.06 o 
   9   6  16     1767.31     1672.99    161.14 o 
  10   6  16     1128.37     1265.57    232.31 o 
 -13   7  16     1068.51     1090.11    198.67 o 
 -12   7  16      957.92      861.26    162.48 o 
 -11   7  16      393.02      152.98     81.56 o 
 -10   7  16     4839.73     5187.22    214.98 o 
  -9   7  16     1040.15      917.43    108.09 o 
  -8   7  16     5406.14     5112.85    331.00 o 
  -7   7  16     4895.21     5287.77    412.69 o 
  -6   7  16     4035.49     4209.19    188.59 o 
  -5   7  16     1548.75     1658.71    124.43 o 
  -4   7  16     5083.72     4869.50    206.49 o 
  -3   7  16     6323.69     5881.69    185.83 o 
  -2   7  16     1048.22      842.41     96.47 o 
  -1   7  16     1976.53     2001.36    137.40 o 
   0   7  16     1209.80     1102.13    104.46 o 
   1   7  16      510.79      469.87     72.88 o 
   2   7  16     6241.72     6555.77    258.95 o 
   3   7  16      128.51        4.65     55.90 o 
   4   7  16     8632.81     8857.78    416.96 o 
   5   7  16     1204.84     1365.92    171.45 o 
   6   7  16     4070.89     3896.28    287.02 o 
   7   7  16     3879.46     3702.63    286.86 o 
   8   7  16     1270.15     1251.96    134.71 o 
   9   7  16       12.15       58.29    125.00 o 
 -13   8  16      170.94      113.54     99.36 o 
 -12   8  16     4088.96     4431.88    383.98 o 
 -11   8  16        5.29      -84.32     84.32 o 
 -10   8  16     4017.22     3813.28    335.17 o 
  -9   8  16     2200.56     2177.81    129.27 o 
  -8   8  16        5.73       20.59     22.78 o 
  -7   8  16     2824.49     2776.05    244.91 o 
  -6   8  16     6404.56     6365.85    233.40 o 
  -5   8  16     1973.70     1885.64    130.88 o 
  -4   8  16    10293.17    10115.27    239.29 o 
  -3   8  16     1787.52     1908.32    110.19 o 
  -2   8  16     1447.45     1404.93    116.38 o 
  -1   8  16      648.66      724.33     86.01 o 
   0   8  16     4552.51     4200.84    204.71 o 
   1   8  16      107.38       46.73     33.89 o 
   2   8  16    12658.05    12944.69    499.46 o 
   3   8  16       80.26       16.37     40.83 o 
   4   8  16      388.43      287.97     80.97 o 
   5   8  16     1649.18     1492.12    178.58 o 
   6   8  16     6067.46     6144.11    359.34 o 
   7   8  16       27.30       68.65     42.97 o 
   8   8  16     3330.43     3228.27    211.80 o 
   9   8  16      862.90     1080.09    216.48 o 
 -13   9  16        0.91      -72.41     73.97 o 
 -12   9  16     1536.47     1836.47    256.19 o 
 -11   9  16      899.68     1046.08    192.66 o 
 -10   9  16      254.96      124.50     90.87 o 
  -9   9  16     9934.69     9578.26    529.39 o 
  -8   9  16     1196.91     1057.48     93.18 o 
  -7   9  16     2977.05     2859.82    156.43 o 
  -6   9  16     9014.68     9210.08    284.04 o 
  -5   9  16     6063.56     6434.41    424.78 o 
  -4   9  16     1282.60     1157.92     84.37 o 
  -3   9  16     5834.57     5953.72    239.29 o 
  -2   9  16     5107.42     5158.65    225.62 o 
  -1   9  16     1779.09     1747.82    134.65 o 
   0   9  16     5666.81     5527.31    335.54 o 
   1   9  16     1100.37     1365.27    170.30 o 
   2   9  16      410.95      464.55    100.16 o 
   3   9  16     1598.06     1479.39    173.55 o 
   4   9  16      445.15      303.70     81.70 o 
   5   9  16     4717.01     4610.39    307.29 o 
   6   9  16     3799.56     3741.75    224.36 o 
   7   9  16     2192.23     2696.21    367.44 o 
   8   9  16      183.45      290.96    138.67 o 
   9   9  16     1214.15     1687.43    268.28 o 
 -12  10  16      209.03      208.36    113.45 o 
 -11  10  16     6713.39     6743.73    485.38 o 
 -10  10  16      721.29      765.37    164.10 o 
  -9  10  16      166.16      174.47     86.21 o 
  -8  10  16     3905.28     3535.49    321.23 o 
  -7  10  16      567.60      365.12     55.15 o 
  -6  10  16      803.99      867.77     86.99 o 
  -5  10  16    12702.65    12816.22    345.66 o 
  -4  10  16      948.79     1076.98     82.18 o 
  -3  10  16      139.01       47.31     60.27 o 
  -2  10  16     4224.73     4326.72    312.59 o 
  -1  10  16        4.94      -12.06     58.96 o 
   0  10  16     1394.30     1123.21    157.12 o 
   1  10  16     7368.76     7449.46    395.84 o 
   2  10  16      118.15      198.19     63.46 o 
   3  10  16      940.88      917.79    140.96 o 
   4  10  16     1583.52     1654.84    185.70 o 
   5  10  16     2474.27     2653.52    182.56 o 
   6  10  16     3307.50     3818.13    224.45 o 
   7  10  16    10934.62    11255.00    635.23 o 
   8  10  16        2.83      147.39     96.52 o 
 -12  11  16      122.72       82.30     87.91 o 
 -11  11  16     1543.18     1532.76    243.64 o 
 -10  11  16     6143.49     6746.26    479.86 o 
  -9  11  16      498.13      536.70    143.77 o 
  -8  11  16     1505.35     1591.21    223.52 o 
  -7  11  16     2443.95     2339.30    260.73 o 
  -6  11  16        4.51       71.95     61.95 o 
  -5  11  16     2147.49     1797.15    218.40 o 
  -4  11  16    14883.48    16427.91    639.66 o 
  -3  11  16      252.80      245.96     80.00 o 
  -2  11  16     3306.08     2856.34    258.75 o 
  -1  11  16     1597.60     1646.67    199.49 o 
   0  11  16     3895.81     3399.39    279.30 o 
   1  11  16     7324.24     7558.71    405.48 o 
   2  11  16     1089.85     1128.01    160.58 o 
   3  11  16      403.54      370.70     92.54 o 
   4  11  16      675.81      681.77     93.92 o 
   5  11  16     3668.89     3785.61    222.19 o 
   6  11  16     1014.02      973.94    218.66 o 
   7  11  16     1466.28     1184.52    231.99 o 
   8  11  16     3700.47     4659.26    438.85 o 
 -11  12  16     2284.68     2950.10    338.10 o 
 -10  12  16     4479.73     4713.82    414.15 o 
  -9  12  16     4076.78     4852.55    407.47 o 
  -8  12  16      531.86      447.46    119.37 o 
  -7  12  16      677.07      696.29    153.36 o 
  -6  12  16     5246.51     5696.08    407.75 o 
  -5  12  16      538.05      442.01    117.56 o 
  -4  12  16     4217.01     4335.67    342.24 o 
  -3  12  16     5017.71     5543.17    375.45 o 
  -2  12  16      174.62      115.36     65.64 o 
  -1  12  16     4077.20     4117.60    314.54 o 
   0  12  16      738.01      709.75    135.83 o 
   1  12  16     1682.18     1518.31    188.31 o 
   2  12  16     4581.59     4621.91    239.20 o 
   3  12  16     6054.95     6694.57    292.18 o 
   4  12  16      538.80      454.38    119.44 o 
   5  12  16     1023.74     1044.47    148.96 o 
   6  12  16     3191.82     4383.97    409.66 o 
   7  12  16     2191.71     2225.19    296.99 o 
 -10  13  16     2280.29     2322.96    299.68 o 
  -9  13  16     2681.33     2947.52    330.41 o 
  -8  13  16     1743.13     1408.74    220.70 o 
  -7  13  16       26.78      -55.30     91.11 o 
  -6  13  16     3680.69     3723.16    337.42 o 
  -5  13  16     1319.88     1487.80    122.57 o 
  -4  13  16      967.81     1042.35    108.13 o 
  -3  13  16     3406.49     3297.25    192.04 o 
  -2  13  16       11.71      -34.71     49.00 o 
  -1  13  16     3157.45     3117.79    193.95 o 
   0  13  16     1568.78     1532.71    139.88 o 
   1  13  16      672.38     1025.54    116.09 o 
   2  13  16     2150.24     1906.07    160.98 o 
   3  13  16     1425.45     1293.69    133.87 o 
   4  13  16     2681.57     2848.57    269.84 o 
   5  13  16     1036.19      882.05    166.03 o 
   6  13  16     1224.42     1158.36    215.17 o 
  -9  14  16      276.16      358.17    131.21 o 
  -8  14  16     4057.15     4725.30    411.87 o 
  -7  14  16      811.13      976.24    186.18 o 
  -6  14  16      666.66      628.46    152.72 o 
  -5  14  16     3373.20     3392.89    326.54 o 
  -4  14  16        7.37      -22.72     33.51 o 
  -3  14  16     2904.62     2883.07    183.43 o 
  -2  14  16     2953.04     2850.35    186.79 o 
  -1  14  16       78.59       20.92     42.49 o 
   0  14  16     4388.24     4198.55    232.38 o 
   1  14  16     6110.94     6117.21    283.66 o 
   2  14  16     1192.35     1395.52    158.32 o 
   3  14  16     5176.15     4765.62    253.83 o 
   4  14  16     2120.00     2451.18    183.47 o 
   5  14  16      264.90      284.85    107.32 o 
  -8  15  16        4.56      124.51    100.44 o 
  -7  15  16     4010.35     4685.07    411.74 o 
  -6  15  16       18.56      -68.88     90.89 o 
  -5  15  16     2567.75     2563.93    284.55 o 
  -4  15  16     1353.14     1610.24    227.12 o 
  -3  15  16      127.23       66.71     63.00 o 
  -2  15  16       84.00       35.25     84.60 o 
  -1  15  16      808.25      728.86    102.28 o 
   0  15  16       81.50      260.29     89.93 o 
   1  15  16     1768.41     1857.53    162.09 o 
   2  15  16     5103.75     5411.51    272.72 o 
   3  15  16      106.29       51.92     54.54 o 
   4  15  16      934.48     1073.70    206.30 o 
  -6  16  16       17.32     -110.07    110.07 o 
  -5  16  16      731.60      454.81    135.24 o 
  -4  16  16      992.72      833.17    172.61 o 
  -3  16  16     2590.56     2875.27    297.89 o 
  -2  16  16      582.66      443.67     84.03 o 
  -1  16  16      920.91      968.66    162.25 o 
   0  16  16     2403.78     2228.07    292.91 o 
   1  16  16     1260.79     1026.99    122.76 o 
   2  16  16     2675.53     2251.48    310.34 o 
  -3  17  16      505.24      498.88    126.66 o 
  -2  17  16     3198.89     3421.77    327.00 o 
  -1  17  16      389.44      188.66    105.10 o 
   0  17  16      823.68      601.79     96.44 o 
 -13   0  17    10892.78    11338.50    511.48 o 
 -11   0  17     5305.74     4845.82    320.19 o 
  -9   0  17      207.83      161.94     65.40 o 
  -7   0  17    39879.08    38579.39    823.68 o 
  -5   0  17       69.27       65.09     43.64 o 
  -3   0  17       48.62      -54.50     54.50 o 
  -1   0  17    13428.89    12983.48    471.73 o 
   1   0  17    19099.59    17976.74    575.79 o 
   3   0  17      164.83      164.74     68.23 o 
   5   0  17    19621.74    19456.14    665.37 o 
   7   0  17     2543.05     2208.66    242.00 o 
 -14   1  17     1659.00     1528.78    201.41 o 
 -13   1  17        0.38        8.72     33.56 o 
 -12   1  17     5031.31     4975.93    234.35 o 
 -11   1  17     6632.31     6475.71    260.75 o 
 -10   1  17    11389.87    10708.69    327.59 o 
  -9   1  17    10025.22     9599.38    324.24 o 
  -8   1  17    28089.42    27911.65    543.44 o 
  -7   1  17        0.23       33.01     35.06 o 
  -6   1  17     2641.31     2500.14    311.18 o 
  -5   1  17     8216.84     8249.70    264.38 o 
  -4   1  17     8458.78     8248.25    263.45 o 
  -3   1  17     2721.27     3215.20    166.86 o 
  -2   1  17    10101.12     9362.88    340.04 o 
  -1   1  17     5254.27     5440.15    217.17 o 
   0   1  17      318.04      346.21     59.97 o 
   1   1  17     4879.38     4735.21    210.23 o 
   2   1  17     1505.10     1654.02    128.77 o 
   3   1  17    20319.44    20270.41    454.44 o 
   4   1  17     5734.50     6030.46    255.18 o 
   5   1  17      264.46      357.29     71.00 o 
   6   1  17        6.11       19.54     38.28 o 
   7   1  17      687.79      554.97     85.93 o 
   8   1  17       69.91        9.72     84.53 o 
 -14   2  17     4189.73     4854.33    367.68 o 
 -13   2  17       30.38       26.41     42.54 o 
 -12   2  17    11709.96    11406.76    352.63 o 
 -11   2  17      147.49      134.03     50.28 o 
 -10   2  17       51.16       61.36     32.05 o 
  -9   2  17     3862.61     4039.46    196.41 o 
  -8   2  17    11434.88    10821.90    313.55 o 
  -7   2  17      491.55      508.17     71.09 o 
  -6   2  17    17169.13    16593.68    379.46 o 
  -5   2  17      335.14      312.90     56.37 o 
  -4   2  17       11.47       51.71     70.71 o 
  -3   2  17     2129.51     2212.03    137.51 o 
  -2   2  17     4589.90     4224.50    366.74 o 
  -1   2  17     3411.64     3424.40    174.97 o 
   0   2  17    20235.52    19765.24    419.93 o 
   1   2  17      545.87      453.53     79.20 o 
   2   2  17     9564.24     9839.42    309.04 o 
   3   2  17     1330.61     1269.41    116.48 o 
   4   2  17     2547.91     2463.05    167.03 o 
   5   2  17      879.91     1014.14    113.17 o 
   6   2  17     8244.22     7852.75    308.90 o 
   7   2  17        3.04      -53.84     66.21 o 
   8   2  17     3462.50     3597.43    313.07 o 
 -14   3  17      443.08      449.29    123.91 o 
 -13   3  17       19.06      -56.22     61.05 o 
 -12   3  17      383.63      430.91     78.71 o 
 -11   3  17     8073.78     7778.20    282.58 o 
 -10   3  17     3566.92     3809.60    224.83 o 
  -9   3  17     7003.72     6852.43    278.23 o 
  -8   3  17      114.00      123.23     33.17 o 
  -7   3  17     3765.91     3667.30    146.45 o 
  -6   3  17     3840.68     3753.46    207.47 o 
  -5   3  17     5986.29     6121.25    225.48 o 
  -4   3  17     2189.97     2287.92    181.20 o 
  -3   3  17    12926.19    12278.47    322.02 o 
  -2   3  17     8550.57     8822.47    277.24 o 
  -1   3  17     2845.62     2778.92    159.80 o 
   0   3  17      307.04      210.42     59.55 o 
   1   3  17      850.12      813.42     91.22 o 
   2   3  17    12488.65    12225.65    348.17 o 
   3   3  17     2822.74     2907.39    234.10 o 
   4   3  17     8248.76     7801.65    292.36 o 
   5   3  17     4546.05     4657.27    233.03 o 
   6   3  17      502.61      481.30     79.56 o 
   7   3  17      204.43      106.39     62.20 o 
   8   3  17     1602.38     1617.30    206.19 o 
 -14   4  17      111.96      298.16    106.21 o 
 -13   4  17     8760.55     8365.96    493.68 o 
 -12   4  17      122.06       97.41     47.38 o 
 -11   4  17     1844.91     1847.09    136.75 o 
 -10   4  17      251.98      334.13     59.99 o 
  -9   4  17     1217.46     1318.62     90.05 o 
  -8   4  17      750.18      639.20     89.36 o 
  -7   4  17    29411.88    30064.71    412.40 o 
  -6   4  17     1410.47     1348.31     89.59 o 
  -5   4  17    11576.08    11477.28    310.33 o 
  -4   4  17     1881.05     1988.83    107.43 o 
  -3   4  17        0.83       20.20     54.84 o 
  -2   4  17      773.53      677.35     83.92 o 
  -1   4  17    26776.88    26886.26    801.29 o 
   0   4  17      550.36      507.04     71.81 o 
   1   4  17     7475.04     8254.90    281.94 o 
   2   4  17       34.54      105.45     46.65 o 
   3   4  17      860.90      841.28     95.52 o 
   4   4  17     4826.04     5041.54    239.60 o 
   5   4  17    14353.52    14119.68    407.29 o 
   6   4  17      417.09      349.80     98.39 o 
   7   4  17     4577.84     4277.32    322.12 o 
   8   4  17      285.27      200.03     89.37 o 
   9   4  17      148.39      148.66     96.30 o 
  10   4  17      115.94       68.87    118.27 o 
 -14   5  17     2861.09     2579.69    295.14 o 
 -13   5  17        0.55       10.00     55.33 o 
 -12   5  17      849.73      714.00    150.93 o 
 -11   5  17       16.23       54.72     66.11 o 
 -10   5  17     1313.53     1213.63    225.26 o 
  -9   5  17      786.85      834.28     89.03 o 
  -8   5  17     4524.26     4719.69    205.40 o 
  -7   5  17       29.84       59.86     35.22 o 
  -6   5  17      577.02      555.12     57.81 o 
  -5   5  17     7966.28     8122.47    214.28 o 
  -4   5  17    12019.59    12295.80    281.04 o 
  -3   5  17     6774.24     6912.36    369.60 o 
  -2   5  17    28338.26    28435.85    506.33 o 
  -1   5  17       85.63       55.08     37.54 o 
   0   5  17     1768.38     1634.76    128.21 o 
   1   5  17     2810.99     3130.84    288.54 o 
   2   5  17      601.54      610.98    220.83 o 
   3   5  17     6413.07     6422.52    262.49 o 
   4   5  17    13955.28    13924.98    396.21 o 
   5   5  17      504.97      653.55    125.40 o 
   6   5  17      511.22      463.53    108.42 o 
   7   5  17      579.65      609.33    122.39 o 
   8   5  17     2958.59     2906.06    269.40 o 
   9   5  17     2890.57     2438.65    262.50 o 
  10   5  17     6295.30     6764.80    514.41 o 
 -14   6  17     4096.72     3960.90    371.78 o 
 -13   6  17     1372.97     1517.84    228.74 o 
 -12   6  17     5586.87     5580.64    414.17 o 
 -11   6  17      301.75      361.27    116.12 o 
 -10   6  17      116.97       92.34     33.25 o 
  -9   6  17      162.23      134.53     43.53 o 
  -8   6  17     2436.97     2727.51    156.47 o 
  -7   6  17      392.76      337.14     62.64 o 
  -6   6  17    27439.37    26808.59    486.38 o 
  -5   6  17     4389.30     4566.96    162.33 o 
  -4   6  17    11548.27    11487.39    259.85 o 
  -3   6  17    12952.46    13043.42    345.31 o 
  -2   6  17     5562.25     6107.52    238.77 o 
  -1   6  17      730.11      636.01     79.89 o 
   0   6  17     5872.13     5978.45    242.65 o 
   1   6  17      906.91      830.59    117.86 o 
   2   6  17     2921.77     3076.84    217.10 o 
   3   6  17     5423.52     5411.79    243.22 o 
   4   6  17     4230.19     4146.36    221.33 o 
   5   6  17      189.01      109.25     82.10 o 
   6   6  17     5086.19     4941.41    335.78 o 
   7   6  17      106.11       74.20     56.49 o 
   8   6  17     4681.34     4319.22    325.03 o 
   9   6  17     1937.10     1698.47    163.27 o 
 -13   7  17     2093.09     1869.00    259.94 o 
 -12   7  17     1458.32     1490.82    223.92 o 
 -11   7  17     2940.42     3154.14    310.98 o 
 -10   7  17     3138.01     3137.70    164.43 o 
  -9   7  17      438.37      452.15     81.11 o 
  -8   7  17      720.20      596.47     86.07 o 
  -7   7  17     1880.84     1761.27    126.96 o 
  -6   7  17     1197.65     1192.03    165.95 o 
  -5   7  17     1809.55     1709.32    120.95 o 
  -4   7  17    21701.24    21274.66    356.48 o 
  -3   7  17    14843.52    15112.79    376.40 o 
  -2   7  17     2214.50     2178.24    145.48 o 
  -1   7  17     2264.18     2420.26    154.91 o 
   0   7  17     1975.29     2046.94    146.46 o 
   1   7  17      495.61      478.66     78.37 o 
   2   7  17     2611.83     2761.73    174.22 o 
   3   7  17     3717.81     3061.80    251.80 o 
   4   7  17       89.51       78.90     53.24 o 
   5   7  17     3942.74     4177.37    302.12 o 
   6   7  17       24.89      187.60     76.79 o 
   7   7  17      132.67      133.49     69.76 o 
   8   7  17     5786.51     5923.57    567.62 o 
   9   7  17     4816.95     4557.47    623.11 o 
 -13   8  17     4434.53     5169.15    426.84 o 
 -12   8  17     3305.03     3258.52    333.09 o 
 -11   8  17     1298.43     1312.71    210.13 o 
 -10   8  17      397.74      371.68    120.48 o 
  -9   8  17      474.49      634.27     99.35 o 
  -8   8  17      180.12      171.83     45.84 o 
  -7   8  17     6863.78     6941.56    250.96 o 
  -6   8  17      596.12      638.17     82.21 o 
  -5   8  17    11962.61    12015.69    330.14 o 
  -4   8  17     4574.52     4822.14    215.85 o 
  -3   8  17      348.52      362.77     62.66 o 
  -2   8  17     5510.84     5551.59    242.70 o 
  -1   8  17    13454.48    12796.93    362.19 o 
   0   8  17      248.19      184.76     55.17 o 
   1   8  17     4327.23     3824.54    286.98 o 
   2   8  17     3557.39     3661.58    277.33 o 
   3   8  17      187.53      127.80     51.84 o 
   4   8  17       13.98      -75.10     75.10 o 
   5   8  17     3538.13     3321.31    269.72 o 
   6   8  17      215.94      112.37     64.56 o 
   7   8  17     8646.80     8540.56    443.84 o 
   8   8  17     2541.44     2775.66    277.96 o 
   9   8  17        2.50      230.24    130.07 o 
 -12   9  17      159.00      101.59     70.85 o 
 -11   9  17     6082.86     6966.13    480.45 o 
 -10   9  17     9655.98    10397.96    568.66 o 
  -9   9  17     3888.97     4325.38    359.87 o 
  -8   9  17     6921.31     7047.43    245.04 o 
  -7   9  17      173.99      227.22     49.77 o 
  -6   9  17        0.57       17.51     51.70 o 
  -5   9  17     1529.42     1688.04    159.19 o 
  -4   9  17     3540.18     3314.66    182.33 o 
  -3   9  17     7018.65     6793.45    263.72 o 
  -2   9  17    14468.90    14017.79    382.50 o 
  -1   9  17     1976.42     2022.10    148.85 o 
   0   9  17      500.90      592.90     85.22 o 
   1   9  17     3084.85     3124.02    259.09 o 
   2   9  17     2950.60     2696.78    240.63 o 
   3   9  17      507.51      458.87    108.06 o 
   4   9  17     5133.72     4760.85    321.97 o 
   5   9  17       95.60       50.95     54.27 o 
   6   9  17     1380.74     1295.54    173.87 o 
   7   9  17     1546.15     1782.46    162.61 o 
   8   9  17      329.01      344.80     77.10 o 
 -12  10  17     2785.55     2338.59    301.97 o 
 -11  10  17     3719.39     3825.71    366.07 o 
 -10  10  17      239.55      284.73    107.16 o 
  -9  10  17     2740.59     2335.74    273.73 o 
  -8  10  17     4654.91     4382.19    362.16 o 
  -7  10  17      243.59      182.29     49.16 o 
  -6  10  17     2036.10     1969.23    208.04 o 
  -5  10  17       72.83       82.00     67.80 o 
  -4  10  17       96.69       57.33     39.53 o 
  -3  10  17     2328.26     2332.55    220.40 o 
  -2  10  17    13098.16    12886.34    552.20 o 
  -1  10  17       23.48       43.52     59.46 o 
   0  10  17    12095.38    11258.69    501.99 o 
   1  10  17     1727.17     1804.44    202.13 o 
   2  10  17     2552.38     2441.52    234.95 o 
   3  10  17     1796.50     1666.32    193.00 o 
   4  10  17     4726.89     4316.41    309.77 o 
   5  10  17      179.84      209.28     82.52 o 
   6  10  17     3459.36     3648.98    247.65 o 
   7  10  17     1500.08     1642.21    156.40 o 
   8  10  17     1334.56     1268.61    234.41 o 
 -11  11  17     4345.26     4617.41    418.70 o 
 -10  11  17     1457.38     1103.92    203.69 o 
  -9  11  17     6645.38     6202.10    453.63 o 
  -8  11  17      754.89      589.28    148.05 o 
  -7  11  17      292.90      417.64    124.15 o 
  -6  11  17       53.47      167.02     87.17 o 
  -5  11  17        1.87      -11.44     72.87 o 
  -4  11  17      609.10      685.42    137.02 o 
  -3  11  17     5091.80     4795.05    348.17 o 
  -2  11  17      158.80      125.51     66.29 o 
  -1  11  17     2357.36     2318.18    236.98 o 
   0  11  17     6148.71     6289.05    383.12 o 
   1  11  17        9.61       75.71     53.97 o 
   2  11  17     4870.74     4599.51    322.36 o 
   3  11  17     8559.90     7962.11    422.06 o 
   4  11  17      319.90      378.64    127.93 o 
   5  11  17     1048.49     1002.51    119.86 o 
   6  11  17     1408.69     1754.13    161.76 o 
   7  11  17      106.07      237.48    122.61 o 
 -11  12  17      658.83      709.95    180.79 o 
 -10  12  17     3984.09     4609.36    414.47 o 
  -9  12  17     3232.45     3151.31    333.75 o 
  -8  12  17      104.66       95.09     63.85 o 
  -7  12  17     2806.04     2234.55    271.88 o 
  -6  12  17      412.07      526.58    129.12 o 
  -5  12  17      608.85      668.65    146.22 o 
  -4  12  17      772.30      921.25    160.97 o 
  -3  12  17      211.09      241.64     86.80 o 
  -2  12  17      538.01      477.10    118.39 o 
  -1  12  17     6503.04     6598.35    404.25 o 
   0  12  17      152.43      134.78     59.48 o 
   1  12  17     8284.16     8144.93    440.85 o 
   2  12  17     8711.78     8878.56    447.47 o 
   3  12  17        0.20       40.39     76.10 o 
   4  12  17      927.38      933.39    159.82 o 
   5  12  17     2611.25     2533.33    286.57 o 
   6  12  17      373.09      668.61    177.09 o 
 -10  13  17     1945.74     2101.16    289.20 o 
  -9  13  17       94.77       68.52     71.20 o 
  -8  13  17     3329.08     3439.33    341.90 o 
  -7  13  17     3283.78     3663.44    351.93 o 
  -6  13  17      102.45      131.78     65.56 o 
  -5  13  17     1472.51     1530.70    137.67 o 
  -4  13  17      366.96      311.28     67.56 o 
  -3  13  17      129.60      102.58     62.45 o 
  -2  13  17     2534.96     2462.12    260.48 o 
  -1  13  17      822.21      766.49    101.30 o 
   0  13  17     1140.07     1094.34    123.06 o 
   1  13  17     6595.82     7588.62    466.39 o 
   2  13  17     2063.98     2022.90    169.41 o 
   3  13  17     1006.47      873.89    115.43 o 
   4  13  17     3766.87     3861.81    629.15 o 
   5  13  17      143.16       29.74     83.82 o 
   6  13  17      485.26      497.68    145.59 o 
  -9  14  17     2535.78     2828.67    339.68 o 
  -8  14  17     3155.96     3410.58    349.15 o 
  -7  14  17      671.36      694.82    164.33 o 
  -6  14  17     3661.22     3594.46    348.22 o 
  -5  14  17     2611.03     2841.44    300.33 o 
  -4  14  17       92.07       33.04     40.08 o 
  -3  14  17     1479.30     1311.06    128.06 o 
  -2  14  17      257.64      139.77     47.48 o 
  -1  14  17       11.32      -33.03     49.36 o 
   0  14  17     2247.92     2205.47    174.33 o 
   1  14  17     3865.43     3936.49    234.08 o 
   2  14  17     1308.93     1333.18    145.77 o 
   3  14  17     3623.81     4419.82    250.07 o 
   4  14  17      343.79      349.80     77.59 o 
  -7  15  17     1662.39     1654.79    253.92 o 
  -6  15  17     7039.13     6992.20    489.74 o 
  -5  15  17      239.61      189.20    101.47 o 
  -4  15  17     1678.03     1582.16    222.04 o 
  -3  15  17     2258.31     2087.62    166.56 o 
  -2  15  17        5.44      -69.37     69.37 o 
  -1  15  17     1179.79     1173.61    131.73 o 
   0  15  17     2138.42     2716.38    195.74 o 
   1  15  17        4.58       22.14     78.78 o 
   2  15  17     1178.45     1073.32    145.49 o 
   3  15  17     2960.81     2952.89    450.15 o 
  -5  16  17      456.23      308.60    122.03 o 
  -4  16  17     6452.92     5925.34    445.94 o 
  -3  16  17      280.93      293.89    112.59 o 
  -2  16  17      553.68      382.80     76.10 o 
  -1  16  17     1214.07     1205.60    133.00 o 
   0  16  17      282.33      315.17     73.17 o 
   1  16  17       50.56       20.37     40.52 o 
 -14   0  18       71.47       73.72     51.91 o 
 -12   0  18       97.44       14.64     50.23 o 
 -10   0  18     2821.06     2808.33    246.04 o 
  -8   0  18    20234.68    19606.99    608.87 o 
  -6   0  18       24.47       45.10     41.01 o 
  -4   0  18     5742.03     5511.94    315.55 o 
  -2   0  18    24051.87    23818.51    656.70 o 
   0   0  18    11507.87    11745.50    472.18 o 
   2   0  18      113.96       50.37     44.48 o 
   4   0  18     7050.04     7561.34    412.76 o 
   6   0  18     4918.81     4638.68    344.86 o 
 -14   1  18       12.78       20.34     51.46 o 
 -13   1  18      447.64      403.91     66.98 o 
 -12   1  18      624.43      451.65     86.79 o 
 -11   1  18     4239.41     4065.35    210.64 o 
 -10   1  18     5145.64     5059.55    228.58 o 
  -9   1  18     3659.43     3800.61    195.22 o 
  -8   1  18      287.09      419.78     70.44 o 
  -7   1  18        5.11       23.61     31.89 o 
  -6   1  18     5162.32     4991.35    582.57 o 
  -5   1  18     3397.39     3520.77    177.92 o 
  -4   1  18     2205.45     1990.06    215.62 o 
  -3   1  18       74.67      137.81     43.40 o 
  -2   1  18     1317.97     1167.06    106.42 o 
  -1   1  18     5496.57     5844.63    232.09 o 
   0   1  18     4868.14     4950.79    314.17 o 
   1   1  18     6424.76     6443.85    252.57 o 
   2   1  18     2766.09     2528.75    163.08 o 
   3   1  18      710.58      719.47     92.92 o 
   4   1  18      318.55      444.94     78.34 o 
   5   1  18     2517.18     2518.40    176.09 o 
   6   1  18      998.64      978.54    114.71 o 
   7   1  18     3291.84     3103.09    206.43 o 
   8   1  18     4120.11     4628.70    362.32 o 
 -14   2  18      386.93      400.33    111.20 o 
 -13   2  18      269.99      150.46     95.23 o 
 -12   2  18     1819.05     1917.16    146.83 o 
 -11   2  18      131.50      167.85     51.94 o 
 -10   2  18     1045.18     1018.33    133.30 o 
  -9   2  18    11319.08    10686.52    326.58 o 
  -8   2  18       16.52       63.07     38.28 o 
  -7   2  18     9077.36     8884.48    287.96 o 
  -6   2  18      741.39      851.82    101.11 o 
  -5   2  18     2617.16     2677.45    157.98 o 
  -4   2  18      763.39      637.06     91.33 o 
  -3   2  18    14762.75    14875.25    365.64 o 
  -2   2  18     1782.25     1742.96    174.98 o 
  -1   2  18    16723.79    16835.54    397.59 o 
   0   2  18     1079.67     1144.27    130.47 o 
   1   2  18      888.90      783.46     90.12 o 
   2   2  18     2823.27     2898.51    175.43 o 
   3   2  18     3633.02     3363.80    192.19 o 
   4   2  18     4471.21     3944.43    215.74 o 
   5   2  18     9056.21     8607.56    323.16 o 
   6   2  18     1584.78     1572.69    212.33 o 
   7   2  18      714.07      784.01    149.99 o 
   8   2  18      215.87      164.04     71.63 o 
 -14   3  18      457.37      623.88    147.58 o 
 -13   3  18      165.18      136.84     79.08 o 
 -12   3  18     7131.66     7283.37    390.78 o 
 -11   3  18     3820.76     3750.16    199.87 o 
 -10   3  18      755.22      747.40     86.99 o 
  -9   3  18     1528.00     1755.59    188.63 o 
  -8   3  18      290.91      329.56     59.86 o 
  -7   3  18     4800.02     4602.95    209.04 o 
  -6   3  18     3846.68     3718.38    185.75 o 
  -5   3  18    12946.21    12687.29    338.63 o 
  -4   3  18     4142.26     3978.95    189.96 o 
  -3   3  18     8703.14     8507.25    279.16 o 
  -2   3  18       50.32      101.33     43.61 o 
  -1   3  18     1828.52     1864.67    137.82 o 
   0   3  18     8140.29     7638.99    288.27 o 
   1   3  18     9456.79     9283.60    304.89 o 
   2   3  18     4231.51     4162.77    210.36 o 
   3   3  18     7225.34     6751.57    273.22 o 
   4   3  18       37.03      129.35     79.27 o 
   5   3  18      459.88      370.08     72.66 o 
   6   3  18     2795.39     2944.31    195.90 o 
   7   3  18      188.71       98.45     64.25 o 
   8   3  18     2822.41     2538.42    263.80 o 
 -14   4  18     2395.22     2005.57    260.30 o 
 -13   4  18      462.71      377.54    121.28 o 
 -12   4  18     1926.88     1890.31    197.35 o 
 -11   4  18     2887.18     3025.06    354.83 o 
 -10   4  18     2831.57     3084.41    176.80 o 
  -9   4  18      191.06      158.68     52.72 o 
  -8   4  18     6011.46     5862.69    236.57 o 
  -7   4  18      897.65      876.93    109.07 o 
  -6   4  18     2489.27     2264.92    144.75 o 
  -5   4  18     1052.53      990.72    161.35 o 
  -4   4  18     2872.42     2606.46    154.52 o 
  -3   4  18     4822.37     5147.62    262.42 o 
  -2   4  18    19613.88    19448.06    496.63 o 
  -1   4  18       39.25       46.08     39.14 o 
   0   4  18     1818.37     1504.33    144.90 o 
   1   4  18      606.70      646.75    125.58 o 
   2   4  18     4380.58     4569.93    330.47 o 
   3   4  18       94.03      123.55     56.30 o 
   4   4  18    30596.59    29764.95    589.14 o 
   5   4  18      656.95      672.84     98.28 o 
   6   4  18     3351.37     2814.88    259.45 o 
   7   4  18      197.28      145.29     69.85 o 
   8   4  18       45.35       -8.22     68.44 o 
   9   4  18      551.94      377.75    113.60 o 
 -14   5  18      100.99       84.15     65.74 o 
 -13   5  18     7195.45     6252.23    442.75 o 
 -12   5  18     1059.03      837.45    171.93 o 
 -11   5  18     3035.07     3146.82    179.95 o 
 -10   5  18     1067.96     1052.79    104.94 o 
  -9   5  18      778.47      831.46     91.71 o 
  -8   5  18       56.44       81.93     41.68 o 
  -7   5  18     2857.27     2822.88    130.60 o 
  -6   5  18     3848.12     3932.91    192.34 o 
  -5   5  18     8670.01     8641.94    504.47 o 
  -4   5  18     5935.19     5542.68    401.42 o 
  -3   5  18     8429.22     8081.27    352.97 o 
  -2   5  18    15410.78    15832.31    688.88 o 
  -1   5  18        8.60       -5.17     35.42 o 
   0   5  18     6219.35     6151.89    250.17 o 
   1   5  18     2412.57     2431.29    190.67 o 
   2   5  18     3214.68     3139.37    220.75 o 
   3   5  18     3448.92     3306.04    397.63 o 
   4   5  18     1630.92     1667.13    156.08 o 
   5   5  18     1156.53     1314.59    193.58 o 
   6   5  18      101.56       25.01     63.41 o 
   7   5  18      556.51      471.05    111.85 o 
   8   5  18      285.25      318.44    110.48 o 
   9   5  18       87.37      -45.98     61.45 o 
 -13   6  18     3138.74     3411.02    338.35 o 
 -12   6  18     2208.06     2408.21    282.00 o 
 -11   6  18      721.77      558.89    135.40 o 
 -10   6  18      710.98      553.23     74.01 o 
  -9   6  18     4101.37     4030.29    195.44 o 
  -8   6  18       15.66      -23.19     32.87 o 
  -7   6  18     4997.20     5296.83    178.39 o 
  -6   6  18     2944.70     2845.96    131.93 o 
  -5   6  18       76.63       23.36     43.27 o 
  -4   6  18     7803.10     8442.27    286.27 o 
  -3   6  18     2101.38     2197.74    147.90 o 
  -2   6  18      520.95      443.82     73.48 o 
  -1   6  18     2813.54     2734.31    167.73 o 
   0   6  18    10243.73    10722.45    333.42 o 
   1   6  18     1363.38     1422.19    147.90 o 
   2   6  18     5517.51     5395.25    247.71 o 
   3   6  18     6473.83     6608.06    276.38 o 
   4   6  18    12016.83    11588.26    375.18 o 
   5   6  18    16149.98    15709.60    595.89 o 
   6   6  18       64.09       83.93     62.30 o 
   7   6  18        8.47      -32.25     63.31 o 
   8   6  18       77.31       76.18     68.54 o 
   9   6  18      258.24      359.08     81.82 o 
 -13   7  18       13.04      160.77    107.88 o 
 -12   7  18     5769.18     6270.43    452.40 o 
 -11   7  18     2405.08     2254.95    266.10 o 
 -10   7  18       23.61      -10.26     59.48 o 
  -9   7  18      202.76       93.72     33.65 o 
  -8   7  18     1524.89     1571.73    121.71 o 
  -7   7  18     2235.65     2367.62    119.90 o 
  -6   7  18    14678.21    14325.32    293.82 o 
  -5   7  18     3196.04     3161.20    176.17 o 
  -4   7  18     2501.46     2663.83    165.16 o 
  -3   7  18     3338.12     3462.25    257.54 o 
  -2   7  18        1.16       -1.08     35.10 o 
  -1   7  18      219.49      237.87     53.07 o 
   0   7  18     5528.60     5237.79    237.37 o 
   1   7  18    10220.08     9949.44    330.12 o 
   2   7  18       83.85       27.59     61.76 o 
   3   7  18      488.70      421.99     98.90 o 
   4   7  18      471.17      395.81    102.64 o 
   5   7  18        1.20      -44.71     46.67 o 
   6   7  18     1303.99     1379.93    182.46 o 
   7   7  18     2526.06     2532.45    252.91 o 
   8   7  18       12.33       55.46     67.01 o 
   9   7  18     1788.34     1726.41    167.47 o 
 -13   8  18      136.65      311.85    121.77 o 
 -12   8  18      267.47      400.80    130.93 o 
 -11   8  18     1204.05     1451.94    223.30 o 
 -10   8  18     8795.76    10240.98    558.00 o 
  -9   8  18     1560.58     1632.50    122.91 o 
  -8   8  18     3749.51     3587.93    184.65 o 
  -7   8  18     1485.83     1752.57    130.38 o 
  -6   8  18     7704.14     8119.31    222.60 o 
  -5   8  18     6362.06     6506.34    254.44 o 
  -4   8  18     4342.96     4366.15    211.00 o 
  -3   8  18     1965.04     2297.75    155.39 o 
  -2   8  18     7556.53     7676.83    283.97 o 
  -1   8  18     6471.95     6937.10    275.21 o 
   0   8  18     2362.80     2367.54    163.09 o 
   1   8  18    10161.14    10576.67    431.13 o 
   2   8  18      136.11       64.89     45.92 o 
   3   8  18     4276.22     4069.74    297.61 o 
   4   8  18     3899.10     4159.99    306.11 o 
   5   8  18     1098.11      911.83    150.96 o 
   6   8  18     2425.64     2738.68    258.21 o 
   7   8  18      488.09      454.13    112.82 o 
   8   8  18      156.39      149.90     57.77 o 
 -12   9  18     2093.96     2431.90    295.40 o 
 -11   9  18     2353.84     2655.37    305.52 o 
 -10   9  18      279.47      282.05    109.84 o 
  -9   9  18      393.02      539.23    140.95 o 
  -8   9  18     5781.04     5508.47    301.65 o 
  -7   9  18     1366.37     1441.57    118.12 o 
  -6   9  18      475.42      622.06     84.20 o 
  -5   9  18     6912.33     6470.01    258.79 o 
  -4   9  18     1814.70     1926.35    147.07 o 
  -3   9  18      978.35     1324.55    194.01 o 
  -2   9  18     3440.01     4050.86    209.79 o 
  -1   9  18     5102.38     5054.36    237.11 o 
   0   9  18     1210.98     1092.03    115.06 o 
   1   9  18     5398.58     4996.15    337.24 o 
   2   9  18     4474.27     4950.28    332.51 o 
   3   9  18      174.31       91.90     52.06 o 
   4   9  18     1751.16     1747.89    203.84 o 
   5   9  18      814.45      721.10    132.75 o 
   6   9  18     1753.11     1575.65    197.13 o 
   7   9  18     4744.50     4689.32    264.19 o 
   8   9  18     2757.62     2899.15    344.22 o 
 -12  10  18     1582.27     1762.41    267.26 o 
 -11  10  18      171.37      208.28    100.14 o 
 -10  10  18     4922.23     4594.02    393.64 o 
  -9  10  18      894.39      717.29    163.28 o 
  -8  10  18      106.67      183.21    107.48 o 
  -7  10  18    12470.56    12541.68    351.79 o 
  -6  10  18     2744.18     2898.66    172.57 o 
  -5  10  18       11.29      -24.83     37.30 o 
  -4  10  18     5921.51     6213.83    259.10 o 
  -3  10  18     2859.79     2833.63    177.50 o 
  -2  10  18      450.56      365.45    134.17 o 
  -1  10  18    13248.00    14154.51    579.74 o 
   0  10  18     2515.84     2700.49    256.94 o 
   1  10  18     2867.41     2541.85    247.20 o 
   2  10  18     2167.53     2711.17    249.49 o 
   3  10  18     2412.16     2188.69    226.38 o 
   4  10  18     1932.55     1962.98    216.45 o 
   5  10  18     3600.55     3364.09    282.31 o 
   6  10  18      430.88      505.23     91.72 o 
   7  10  18      176.52      242.94     68.27 o 
 -11  11  18     1182.85     1513.89    246.43 o 
 -10  11  18      237.20      428.18    143.44 o 
  -9  11  18     1423.75     1715.60    246.49 o 
  -8  11  18      287.64      394.97    116.20 o 
  -7  11  18     2003.18     2191.08    260.34 o 
  -6  11  18     8718.25     9263.85    518.59 o 
  -5  11  18     3090.35     3268.12    302.87 o 
  -4  11  18      872.61      980.99    167.32 o 
  -3  11  18     3318.07     3904.84    320.66 o 
  -2  11  18      471.44      673.99    132.84 o 
  -1  11  18     2546.92     2457.95    246.09 o 
   0  11  18     9759.87    10262.87    498.03 o 
   1  11  18      247.55      315.21     96.95 o 
   2  11  18      128.12       21.29     53.83 o 
   3  11  18     4152.81     4189.52    318.66 o 
   4  11  18       94.87       29.91     54.96 o 
   5  11  18      857.29      787.38    107.46 o 
   6  11  18     6006.23     6392.18    307.16 o 
 -10  12  18       18.04      111.78     91.15 o 
  -9  12  18      724.09      751.54    169.75 o 
  -8  12  18     2609.99     2687.65    305.28 o 
  -7  12  18      134.16      153.24     76.39 o 
  -6  12  18     2790.07     2765.47    292.14 o 
  -5  12  18     9303.68    10392.93    553.26 o 
  -4  12  18     2855.36     2895.98    285.79 o 
  -3  12  18      932.45      803.44    149.68 o 
  -2  12  18     2009.82     1825.67    220.70 o 
  -1  12  18     4057.83     3570.71    309.49 o 
   0  12  18     3640.61     2726.67    264.22 o 
   1  12  18     4829.47     5803.09    383.93 o 
   2  12  18      310.29      253.31     88.22 o 
   3  12  18      752.18      609.77    186.45 o 
   4  12  18      737.56      673.13    100.77 o 
   5  12  18      132.29      203.33     97.76 o 
   6  12  18     1393.66     1689.93    268.72 o 
  -9  13  18      688.72      627.84    158.49 o 
  -8  13  18      116.48      104.81     94.18 o 
  -7  13  18      376.47      358.57    116.45 o 
  -6  13  18       49.52       44.58     82.48 o 
  -5  13  18     2514.78     2606.25    281.93 o 
  -4  13  18    11077.23    11757.88    589.36 o 
  -3  13  18      662.76      499.59    123.91 o 
  -2  13  18     1255.79     1218.25    186.22 o 
  -1  13  18      894.12      720.57    141.69 o 
   0  13  18     3438.93     3556.37    228.62 o 
   1  13  18     4147.15     3977.29    233.72 o 
   2  13  18     2100.11     2153.73    176.03 o 
   3  13  18      368.28      597.67    100.14 o 
   4  13  18     4118.25     4268.63    249.88 o 
   5  13  18      825.76      853.19    191.37 o 
  -8  14  18      779.62      848.69    184.54 o 
  -7  14  18      247.57      318.07    123.57 o 
  -6  14  18     3153.19     4146.66    373.58 o 
  -5  14  18      168.08      115.00     75.06 o 
  -4  14  18     3264.92     3290.95    201.58 o 
  -3  14  18      456.19      389.79     76.85 o 
  -2  14  18      635.48      507.21     86.56 o 
  -1  14  18      456.71      359.29     75.52 o 
   0  14  18       78.47       90.21     62.28 o 
   1  14  18        3.71      -19.80     46.23 o 
   2  14  18     7998.52     8388.69    370.49 o 
   3  14  18      655.29      608.18     99.43 o 
   4  14  18      609.21      547.37    153.28 o 
  -7  15  18       11.70       31.68     82.87 o 
  -6  15  18     1807.59     1739.38    254.55 o 
  -5  15  18      469.78      475.56    140.17 o 
  -4  15  18       57.79      -50.22     84.80 o 
  -3  15  18     3864.05     3945.80    231.20 o 
  -2  15  18       44.12      -33.79     80.02 o 
  -1  15  18      176.93      105.16     51.08 o 
   0  15  18     3083.26     2603.05    196.83 o 
   1  15  18       72.43       39.48     46.01 o 
   2  15  18       31.83      -27.89     47.35 o 
  -4  16  18     1364.39     1485.93    233.62 o 
  -3  16  18      239.00      197.08     92.88 o 
  -2  16  18      132.20        8.36     73.62 o 
  -1  16  18       37.51       80.09     50.70 o 
   0  16  18      530.40      278.47    104.86 o 
 -13   0  19      165.20      171.08     82.61 o 
 -11   0  19     9126.45     8568.87    443.77 o 
  -9   0  19    29287.60    30192.83    788.60 o 
  -7   0  19     3349.04     3313.58    258.69 o 
  -5   0  19     5840.03     5559.83    325.75 o 
  -3   0  19    15174.01    15887.24    550.62 o 
  -1   0  19     1184.94     1166.32    151.23 o 
   1   0  19       66.23       43.52     49.98 o 
   3   0  19    30582.48    30552.54    832.41 o 
   5   0  19     1200.79     1113.55    172.65 o 
   7   0  19     1141.87      979.53    168.27 o 
 -14   1  19       17.84       -6.23     55.77 o 
 -13   1  19     2338.77     2467.42    175.29 o 
 -12   1  19      857.67      954.54    108.31 o 
 -11   1  19      566.60      606.13     86.79 o 
 -10   1  19      796.29      806.12     97.26 o 
  -9   1  19       67.38       62.56     40.85 o 
  -8   1  19     1368.21     1400.38    123.07 o 
  -7   1  19    19285.41    19180.14    464.26 o 
  -6   1  19     3846.75     4077.93    200.35 o 
  -5   1  19      337.60      343.13     61.16 o 
  -4   1  19      287.37      292.00     55.25 o 
  -3   1  19      847.15      771.84     93.13 o 
  -2   1  19    13053.15    12593.05    349.18 o 
  -1   1  19     6216.24     6432.82    415.83 o 
   0   1  19     7492.17     7824.52    280.80 o 
   1   1  19     5032.47     5201.69    234.49 o 
   2   1  19     9298.76     9024.62    314.19 o 
   3   1  19      154.33      283.00     66.49 o 
   4   1  19     3838.17     3771.32    236.13 o 
   5   1  19    14354.65    14330.45    425.04 o 
   6   1  19     3787.56     3794.83    225.82 o 
   7   1  19     2072.38     1930.35    167.70 o 
   8   1  19     2664.11     2446.89    273.44 o 
 -14   2  19     2797.78     3241.22    305.32 o 
 -13   2  19      707.40      771.41    100.37 o 
 -12   2  19     6759.48     6626.17    278.51 o 
 -11   2  19     1262.54     1226.89    119.06 o 
 -10   2  19    10034.33     9700.18    323.50 o 
  -9   2  19      143.07      197.64     53.69 o 
  -8   2  19    20522.45    21700.28    468.07 o 
  -7   2  19     1660.26     1711.86    133.54 o 
  -6   2  19     7533.77     7174.62    264.50 o 
  -5   2  19     5062.11     5162.14    350.48 o 
  -4   2  19    11971.96    12590.58    347.47 o 
  -3   2  19     1426.92     1219.06    112.11 o 
  -2   2  19    13865.91    14024.51    369.20 o 
  -1   2  19       13.26       57.52     42.46 o 
   0   2  19      493.88      384.88     62.72 o 
   1   2  19       50.41       28.19     34.36 o 
   2   2  19     6745.88     6766.75    273.30 o 
   3   2  19      362.06      298.47     67.38 o 
   4   2  19    28123.35    26744.28    569.60 o 
   5   2  19       48.57       58.84     58.23 o 
   6   2  19        7.86      -23.41     40.94 o 
   7   2  19     1849.58     1769.56    168.90 o 
   8   2  19     3791.10     3180.37    305.67 o 
 -14   3  19     9301.54     9101.38    528.82 o 
 -13   3  19     9163.48     9358.12    519.69 o 
 -12   3  19     4115.74     4266.07    223.70 o 
 -11   3  19      532.68      438.55    121.35 o 
 -10   3  19       60.39       44.90     61.48 o 
  -9   3  19      180.12      179.35     48.60 o 
  -8   3  19     7209.61     7401.54    275.76 o 
  -7   3  19     6047.47     6047.43    245.59 o 
  -6   3  19    17943.82    18502.60    503.22 o 
  -5   3  19     1122.54      963.16     99.44 o 
  -4   3  19     1283.96     1209.10    110.38 o 
  -3   3  19     1359.63     1310.90    115.73 o 
  -2   3  19        6.70       36.08     38.26 o 
  -1   3  19    22566.73    22562.88    476.49 o 
   0   3  19     1267.54     1390.21    123.43 o 
   1   3  19     4770.80     4738.63    226.44 o 
   2   3  19     3197.90     3148.00    189.88 o 
   3   3  19     2564.06     2675.84    178.91 o 
   4   3  19     5309.58     5741.25    264.75 o 
   5   3  19     2022.73     1987.17    210.75 o 
   6   3  19     3976.35     3786.75    227.93 o 
   7   3  19     1702.70     1530.53    207.90 o 
   8   3  19      327.23      144.46     71.20 o 
 -14   4  19      341.14      217.39     94.64 o 
 -13   4  19      533.33      678.98    156.83 o 
 -12   4  19      975.28      761.93    159.15 o 
 -11   4  19     2876.71     2875.52    178.55 o 
 -10   4  19      340.62      292.05     53.53 o 
  -9   4  19     4533.87     5199.33    320.59 o 
  -8   4  19     2761.89     2637.61    164.14 o 
  -7   4  19        2.73      -36.88     39.71 o 
  -6   4  19      513.04      569.08     77.88 o 
  -5   4  19    10018.36     9437.94    303.28 o 
  -4   4  19     1530.67     1490.69    124.12 o 
  -3   4  19    29909.99    30496.76    796.65 o 
  -2   4  19    11206.64    10787.66    330.34 o 
  -1   4  19      913.02     1054.86    106.45 o 
   0   4  19     1202.49     1205.53    115.20 o 
   1   4  19     6866.74     6791.52    289.59 o 
   2   4  19       80.49      186.00     58.61 o 
   3   4  19    31788.94    31287.76    604.97 o 
   4   4  19     1369.94     1302.05    168.86 o 
   5   4  19     3804.50     3526.46    215.91 o 
   6   4  19      964.03      952.68    158.15 o 
   7   4  19       42.48       60.43     53.28 o 
   8   4  19      404.52      310.24    105.43 o 
   9   4  19     9078.23     8582.87    501.37 o 
 -13   5  19     4941.61     5142.59    408.71 o 
 -12   5  19     7816.73     7915.23    491.00 o 
 -11   5  19     1852.54     1978.88    146.34 o 
 -10   5  19        2.86       17.25     54.74 o 
  -9   5  19      446.12      439.11     68.38 o 
  -8   5  19     3281.83     3430.78    185.41 o 
  -7   5  19     5084.79     5284.32    228.99 o 
  -6   5  19     4982.68     4932.90    221.12 o 
  -5   5  19     3685.33     3689.82    257.51 o 
  -4   5  19    10575.76    10778.21    327.52 o 
  -3   5  19     2682.06     3074.45    231.88 o 
  -2   5  19     2630.15     2412.64    160.76 o 
  -1   5  19     3247.31     3228.46    185.22 o 
   0   5  19    10370.08     9960.44    327.91 o 
   1   5  19     4281.94     3952.80    211.52 o 
   2   5  19     4588.51     4685.71    231.57 o 
   3   5  19     3759.07     4027.48    222.48 o 
   4   5  19     1856.60     1652.46    147.79 o 
   5   5  19     1578.74     1544.14    145.34 o 
   6   5  19     1047.31      961.84    158.96 o 
   7   5  19     2607.08     2389.82    255.16 o 
   8   5  19     5777.20     6216.51    412.82 o 
   9   5  19      287.06      160.39     73.61 o 
 -13   6  19     1343.59     1110.27    197.27 o 
 -12   6  19     1504.90     1499.07    220.90 o 
 -11   6  19      255.40      308.83    111.22 o 
 -10   6  19     3780.98     3459.07    247.58 o 
  -9   6  19       17.63       48.69     33.48 o 
  -8   6  19      511.77      467.10     72.12 o 
  -7   6  19        4.95       -7.81     32.83 o 
  -6   6  19     1631.10     1573.16    126.50 o 
  -5   6  19      961.89     1121.64    111.34 o 
  -4   6  19    24466.21    24708.88    499.66 o 
  -3   6  19     3348.24     3201.32    183.60 o 
  -2   6  19    15384.31    15566.41    402.81 o 
  -1   6  19     1704.97     1887.65    144.41 o 
   0   6  19     2275.21     2261.64    159.35 o 
   1   6  19      100.06       86.87     42.63 o 
   2   6  19    14571.28    14450.35    411.83 o 
   3   6  19     3996.68     3608.80    210.85 o 
   4   6  19     3839.54     3571.55    295.26 o 
   5   6  19      744.82      758.82    142.00 o 
   6   6  19     1060.88      760.43    142.71 o 
   7   6  19      719.96      766.50    152.23 o 
   8   6  19     3581.62     4234.00    341.17 o 
 -13   7  19     6752.49     7138.59    500.49 o 
 -12   7  19      818.05      580.04    149.86 o 
 -11   7  19     2543.51     2936.90    306.87 o 
 -10   7  19      132.36        0.54     66.67 o 
  -9   7  19      514.35      386.85     69.01 o 
  -8   7  19      372.33      370.08     80.86 o 
  -7   7  19     6315.75     6011.36    247.42 o 
  -6   7  19      759.08      796.48     94.00 o 
  -5   7  19     4904.30     5186.30    231.84 o 
  -4   7  19      961.81      849.61     97.12 o 
  -3   7  19     2065.19     2046.14    149.92 o 
  -2   7  19    14364.46    13955.60    388.93 o 
  -1   7  19     3072.82     2924.65    188.33 o 
   0   7  19    10825.71    10743.68    349.29 o 
   1   7  19     1545.11     1265.20    126.46 o 
   2   7  19      942.73      922.12    107.94 o 
   3   7  19      553.65      521.41     82.93 o 
   4   7  19      822.68      793.26    139.70 o 
   5   7  19     1606.60     1394.13    185.01 o 
   6   7  19     3530.57     3999.55    318.14 o 
   7   7  19     9477.60     7985.86    458.05 o 
   8   7  19      425.48      295.46     98.60 o 
 -12   8  19      971.47      998.46    185.91 o 
 -11   8  19     7733.85     7422.26    499.52 o 
 -10   8  19      207.84      219.13     87.00 o 
  -9   8  19     7647.96     7298.20    269.07 o 
  -8   8  19       77.33       87.21     37.49 o 
  -7   8  19      979.01     1114.36    178.55 o 
  -6   8  19     1806.06     1640.03    133.67 o 
  -5   8  19     1766.74     1669.83    136.90 o 
  -4   8  19       65.96      107.24     39.64 o 
  -3   8  19    17509.19    16825.66    426.78 o 
  -2   8  19     5097.42     4854.16    233.16 o 
  -1   8  19     1909.24     1635.54    140.18 o 
   0   8  19     1118.09     1343.38    128.89 o 
   1   8  19     1959.49     1834.17    150.38 o 
   2   8  19      232.91      162.60     68.32 o 
   3   8  19     1581.41     1410.50    184.33 o
[truncated: 93,852 more chars]
